# Supplementary material for: N-(4-Hydroxy­phen­yl)-2-(1,1,3-trioxo-2,3-di­hydro-1,2-benzothia­zol-2-yl)­acet­amide
Source: Acta Crystallogr Sect E Struct Rep Online. 2009 Jun 24;65(Pt 7):o1667. doi: 10.1107/S1600536809023022 (PMC2969438; doi:10.1107/S1600536809023022)
Supplement: Supplementary file 1 [file e-65-o1667-sup1.cif]

##############################################################################
###                                                                        ###
###        Electronic paper (Acta Crystallographica Section E)             ###
###                                                                        ###
##############################################################################
#                                                                            #
# This CIF contains the data in a paper accepted for publication in Acta     #
# Crystallographica Section E. It conforms to the requirements of Notes      #
# for Authors for Section E, and has been peer reviewed under the auspices   #
# of the IUCr Commission on Journals.                                        #
#                                                                            #
# Full details of the Crystallographic Information File format               #
# are given in the paper "The Crystallographic Information File (CIF):       #
# a New Standard Archive File for Crystallography" by S. R. Hall, F. H.      #
# Allen and I. D. Brown [Acta Cryst. (1991), A47, 655-685].                  #
#                                                                            #
# The current version of the core CIF dictionary is obtainable from          #
# ftp://ftp.iucr.org/pub/cif_core.dic. The current version number is 2.4.    #
#                                                                            #
# Software is freely available for graphical display of the structure(s) in  #
# this CIF.  For information consult the CIF home page http://www.iucr.org/  #
# cif/home.html                                                              #
#                                                                            #
# This file may be used for bona fide research purposes within the           #
# scientific community so long as proper attribution is given to the journal # 
# article from which it was obtained.                                        #
#                                                                            #
##############################################################################
                                             
data_I
_audit_creation_method     SHELXL-97
_chemical_name_systematic
;
<i>N</i>-(4-Hydroxyphenyl)-2-(1,1,3-trioxo-2,3-dihydro-1,2-benzothiazol-
2-yl)acetamide
;
_chemical_name_common     ?
_chemical_formula_moiety     'C15 H12 N2 O5 S'
_chemical_formula_sum     'C15 H12 N2 O5 S'
_chemical_formula_iupac     'C15 H12 N2 O5 S'
_chemical_formula_weight     332.33
_chemical_melting_point     ?
_symmetry_cell_setting     orthorhombic
_symmetry_space_group_name_H-M     'P n a 21'
_symmetry_space_group_name_hall     'P 2c -2n'
loop_
    _symmetry_equiv_pos_as_xyz
    'x, y, z'
    '-x, -y, z+1/2'
    'x+1/2, -y+1/2, z'
    '-x+1/2, y+1/2, z+1/2'
_cell_length_a     16.3588(10)
_cell_length_b     9.6451(6)
_cell_length_c     9.9603(6)
_cell_angle_alpha     90.00
_cell_angle_beta     90.00
_cell_angle_gamma     90.00
_cell_volume     1571.56(17)
_cell_formula_units_Z     4
_cell_measurement_reflns_used     17706
_cell_measurement_theta_min     2.490
_cell_measurement_theta_max     30.445
_cell_measurement_temperature     230(2)
_exptl_crystal_description     needle
_exptl_crystal_colour     colourless
_exptl_crystal_size_max     0.60
_exptl_crystal_size_mid     0.20
_exptl_crystal_size_min     0.20
_exptl_crystal_density_diffrn     1.405
_exptl_crystal_density_meas     ?
_exptl_crystal_density_method     'not measured'
_exptl_crystal_F_000     688
_exptl_absorpt_coefficient_mu     0.233
_exptl_absorpt_correction_type     multi-scan
_exptl_absorpt_process_details     '(SADABS; Bruker, 2007)'
_exptl_absorpt_correction_T_min     0.832
_exptl_absorpt_correction_T_max     0.954
_exptl_special_details
;
;
_diffrn_ambient_temperature     230(2)
_diffrn_radiation_type     MoK\a
_diffrn_radiation_wavelength     0.71073
_diffrn_radiation_source     'fine-focus sealed tube'
_diffrn_radiation_monochromator     graphite
_diffrn_measurement_device_type     'Bruker SMART 1K CCD'
_diffrn_measurement_method     '\f and \w'
_diffrn_reflns_number     19429
_diffrn_reflns_av_R_equivalents     0.0326
_diffrn_reflns_av_sigmaI/netI     0.0237
_diffrn_reflns_theta_min     2.49
_diffrn_reflns_theta_max     27.49
_diffrn_reflns_theta_full     27.49
_diffrn_measured_fraction_theta_max     0.999
_diffrn_measured_fraction_theta_full     0.999
_diffrn_reflns_limit_h_min     -21
_diffrn_reflns_limit_h_max     21
_diffrn_reflns_limit_k_min     -12
_diffrn_reflns_limit_k_max     12
_diffrn_reflns_limit_l_min     -12
_diffrn_reflns_limit_l_max     12
_diffrn_standards_number     0
_diffrn_standards_interval_count     .
_diffrn_standards_interval_time     .
_diffrn_standards_decay_%     ?
_refine_special_details
;
Refinement of <i>F</i>^2^ against ALL reflections. The weighted <i>R</i>-factor
<i>wR</i> and goodness of fit <i>S</i> are based on <i>F</i>^2^, conventional
<i>R</i>-factors <i>R</i> are based on <i>F</i>, with <i>F</i> set to zero for
negative <i>F</i>^2^. The threshold expression of <i>F</i>^2^ >
\s(<i>F</i>^2^) is used only for calculating <i>R</i>-factors(gt) <i>etc</i>.
and is not relevant to the choice of reflections for refinement.
<i>R</i>-factors based on <i>F</i>^2^ are statistically about twice as large
as those based on <i>F</i>, and <i>R</i>- factors based on ALL data will be
even larger.
;
_reflns_number_total     3580
_reflns_number_gt     3283
_reflns_threshold_expression     I>2\s(I)
_refine_ls_structure_factor_coef     Fsqd
_refine_ls_matrix_type     full
_refine_ls_R_factor_all     0.0458
_refine_ls_R_factor_gt     0.0392
_refine_ls_wR_factor_gt     0.0808
_refine_ls_wR_factor_ref     0.0840
_refine_ls_goodness_of_fit_ref     1.065
_refine_ls_restrained_S_all     1.065
_refine_ls_number_reflns     3580
_refine_ls_number_parameters     257
_refine_ls_number_restraints     1
_refine_ls_hydrogen_treatment     mixed
_refine_ls_weighting_scheme     calc
_refine_ls_weighting_details
         'calc w=1/[\s^2^(Fo^2^)+(0.0183P)^2^+1.0724P] where P=(Fo^2^+2Fc^2^)/3'
_atom_sites_solution_hydrogens     geom
_atom_sites_solution_primary     direct
_atom_sites_solution_secondary     difmap
_refine_ls_shift/su_max     0.000
_refine_ls_shift/su_mean     0.000
_refine_diff_density_max     0.275
_refine_diff_density_min     -0.380
_refine_ls_extinction_method     'SHELXL97 (Sheldrick, 2008)'
_refine_ls_extinction_coef     0.0063(8)
_refine_ls_extinction_expression
                                  'Fc^*^=kFc[1+0.001xFc^2^\l^3^/sin(2\q)]^-1/4^'
_refine_ls_abs_structure_details     'Flack (1983), 1681 Friedel pairs'
_refine_ls_abs_structure_Flack     0.02(8)
loop_
    _atom_type_symbol
    _atom_type_description
    _atom_type_scat_dispersion_real
    _atom_type_scat_dispersion_imag
    _atom_type_scat_source
    'C' 'C' 0.0033 0.0016
                         'International Tables Vol C Tables 4.2.6.8 and 6.1.1.4'
    'H' 'H' 0.0000 0.0000
                         'International Tables Vol C Tables 4.2.6.8 and 6.1.1.4'
    'N' 'N' 0.0061 0.0033
                         'International Tables Vol C Tables 4.2.6.8 and 6.1.1.4'
    'O' 'O' 0.0106 0.0060
                         'International Tables Vol C Tables 4.2.6.8 and 6.1.1.4'
    'S' 'S' 0.1246 0.1234
                         'International Tables Vol C Tables 4.2.6.8 and 6.1.1.4'
_computing_data_collection     'SMART (Bruker, 2007)'
_computing_cell_refinement     'SAINT (Bruker, 2007)'
_computing_data_reduction     'SAINT (Bruker, 2007)'
_computing_structure_solution     'SHELXS97 (Sheldrick, 2008)'
_computing_structure_refinement     'SHELXL97 (Sheldrick, 2008)'
_computing_molecular_graphics     'SHELXTL (Sheldrick, 2008)'
_computing_publication_material     'SHELXTL (Sheldrick, 2008)'
loop_
    _atom_site_type_symbol
    _atom_site_label
    _atom_site_fract_x
    _atom_site_fract_y
    _atom_site_fract_z
    _atom_site_U_iso_or_equiv
    _atom_site_adp_type
    _atom_site_calc_flag
    _atom_site_refinement_flags
    _atom_site_occupancy
    _atom_site_disorder_assembly
    _atom_site_disorder_group
    S S1 0.11997(4) 0.20573(6) 0.93772(6) 0.03830(15) Uani d . 1 . .
    O O1 0.10058(12) 0.3352(2) 1.0007(2) 0.0534(5) Uani d . 1 . .
    N N2 0.09100(11) 0.0757(2) 1.0375(2) 0.0339(4) Uani d . 1 . .
    O O2 0.08966(13) 0.1841(2) 0.80485(18) 0.0554(5) Uani d . 1 . .
    C C3 0.15368(14) 0.0026(2) 1.0986(2) 0.0320(5) Uani d . 1 . .
    O O3 0.14167(11) -0.0882(2) 1.17895(19) 0.0451(4) Uani d . 1 . .
    C C4 0.31014(15) 0.0065(3) 1.0784(3) 0.0467(6) Uani d . 1 . .
    H H4 0.3137(16) -0.067(3) 1.135(3) 0.034(7) Uiso d . 1 . .
    C C4A 0.23289(14) 0.0552(3) 1.0467(2) 0.0353(5) Uani d . 1 . .
    C C5 0.37621(17) 0.0677(4) 1.0128(4) 0.0608(9) Uani d . 1 . .
    H H5 0.430(2) 0.035(4) 1.032(4) 0.081(11) Uiso d . 1 . .
    C C6 0.36573(17) 0.1721(4) 0.9215(4) 0.0640(9) Uani d . 1 . .
    H H6 0.4123(19) 0.209(3) 0.873(4) 0.065(9) Uiso d . 1 . .
    C C7A 0.22384(13) 0.1609(3) 0.9562(3) 0.0398(5) Uani d . 1 . .
    C C7 0.2887(2) 0.2225(3) 0.8913(3) 0.0561(8) Uani d . 1 . .
    H H7 0.283(2) 0.295(3) 0.830(3) 0.058(9) Uiso d . 1 . .
    C C8 0.00639(14) 0.0545(3) 1.0733(2) 0.0346(5) Uani d . 1 . .
    H H8B -0.0203(16) 0.141(3) 1.072(3) 0.038(7) Uiso d . 1 . .
    H H8A 0.0067(16) 0.018(3) 1.162(3) 0.035(7) Uiso d . 1 . .
    C C9 -0.03588(12) -0.0469(2) 0.9791(2) 0.0298(4) Uani d . 1 . .
    O O9 0.00080(9) -0.11209(18) 0.89225(16) 0.0379(4) Uani d . 1 . .
    N N10 -0.11625(11) -0.0573(2) 1.0033(2) 0.0331(4) Uani d . 1 . .
    H H10 -0.1339(17) -0.008(3) 1.070(3) 0.045(8) Uiso d . 1 . .
    C C11 -0.17479(12) -0.1418(2) 0.9368(2) 0.0295(4) Uani d . 1 . .
    C C12 -0.25630(14) -0.1228(3) 0.9725(3) 0.0391(6) Uani d . 1 . .
    H H12 -0.2690(17) -0.049(3) 1.033(3) 0.047(8) Uiso d . 1 . .
    C C13 -0.31719(13) -0.2010(3) 0.9129(3) 0.0407(6) Uani d . 1 . .
    H H13 -0.3736(19) -0.187(3) 0.933(4) 0.066(9) Uiso d . 1 . .
    C C14 -0.29711(13) -0.2994(2) 0.8175(2) 0.0320(5) Uani d . 1 . .
    O O14 -0.35473(10) -0.3808(2) 0.75619(19) 0.0442(5) Uani d . 1 . .
    H H14 -0.397(2) -0.378(3) 0.802(4) 0.060(10) Uiso d . 1 . .
    C C15 -0.21627(14) -0.3179(3) 0.7811(2) 0.0341(5) Uani d . 1 . .
    H H15 -0.2007(16) -0.386(3) 0.716(3) 0.040(7) Uiso d . 1 . .
    C C16 -0.15511(13) -0.2396(3) 0.8404(2) 0.0320(5) Uani d . 1 . .
    H H16 -0.1000(17) -0.255(3) 0.814(3) 0.041(7) Uiso d . 1 . .
loop_
    _atom_site_aniso_label
    _atom_site_aniso_U_11
    _atom_site_aniso_U_22
    _atom_site_aniso_U_33
    _atom_site_aniso_U_12
    _atom_site_aniso_U_13
    _atom_site_aniso_U_23
    S1 0.0371(3) 0.0407(3) 0.0371(3) -0.0060(2) -0.0064(3) 0.0063(3)
    O1 0.0547(11) 0.0422(10) 0.0633(12) 0.0011(9) -0.0100(10) 0.0011(9)
    N2 0.0253(9) 0.0422(11) 0.0343(10) -0.0052(8) -0.0035(7) 0.0048(9)
    O2 0.0640(12) 0.0651(13) 0.0371(10) -0.0036(11) -0.0141(9) 0.0105(9)
    C3 0.0288(11) 0.0366(12) 0.0306(11) -0.0023(9) -0.0040(9) -0.0026(10)
    O3 0.0430(10) 0.0481(11) 0.0443(10) 0.0011(8) -0.0010(8) 0.0133(9)
    C4 0.0312(12) 0.0594(17) 0.0496(15) 0.0012(12) -0.0040(11) -0.0117(14)
    C4A 0.0278(11) 0.0438(13) 0.0343(11) -0.0037(10) -0.0027(10) -0.0065(10)
    C5 0.0260(13) 0.081(2) 0.075(2) -0.0045(14) -0.0007(13) -0.0239(19)
    C6 0.0398(14) 0.081(2) 0.072(2) -0.0244(15) 0.0125(16) -0.009(2)
    C7A 0.0312(11) 0.0480(13) 0.0401(14) -0.0085(10) 0.0011(10) -0.0019(11)
    C7 0.0491(16) 0.065(2) 0.0547(18) -0.0222(15) 0.0078(13) 0.0049(15)
    C8 0.0256(10) 0.0460(14) 0.0323(12) -0.0015(10) -0.0004(9) -0.0030(11)
    C9 0.0246(9) 0.0372(11) 0.0275(10) -0.0002(9) -0.0012(8) 0.0020(9)
    O9 0.0238(7) 0.0520(10) 0.0379(9) -0.0013(7) 0.0043(6) -0.0089(8)
    N10 0.0249(9) 0.0425(11) 0.0319(10) -0.0037(8) 0.0045(8) -0.0087(9)
    C11 0.0240(8) 0.0352(10) 0.0293(9) -0.0040(8) 0.0016(9) -0.0002(10)
    C12 0.0276(10) 0.0465(14) 0.0432(14) -0.0007(10) 0.0078(10) -0.0145(11)
    C13 0.0219(10) 0.0511(13) 0.0492(16) -0.0017(10) 0.0059(10) -0.0093(12)
    C14 0.0254(10) 0.0402(12) 0.0304(11) -0.0067(9) 0.0012(9) 0.0024(9)
    O14 0.0284(9) 0.0613(12) 0.0427(10) -0.0135(9) 0.0038(8) -0.0150(9)
    C15 0.0296(11) 0.0408(13) 0.0319(11) -0.0023(10) 0.0053(9) -0.0044(10)
    C16 0.0216(10) 0.0401(12) 0.0343(12) -0.0010(9) 0.0055(9) -0.0010(10)
_geom_special_details
;
All e.s.d.'s (except the e.s.d. in the dihedral angle between two l.s. planes)
are estimated using the full covariance matrix. The cell e.s.d.'s are taken
into account individually in the estimation of e.s.d.'s in distances, angles
and torsion angles; correlations between e.s.d.'s in cell parameters are only
used when they are defined by crystal symmetry. An approximate (isotropic)
treatment of cell e.s.d.'s is used for estimating e.s.d.'s involving l.s.
planes.
;
loop_
    _geom_bond_atom_site_label_1
    _geom_bond_atom_site_label_2
    _geom_bond_site_symmetry_2
    _geom_bond_distance
    _geom_bond_publ_flag
    S1 O2 . 1.4286(19) ?
    S1 O1 . 1.433(2) ?
    S1 N2 . 1.668(2) ?
    S1 C7A . 1.763(2) ?
    N2 C3 . 1.386(3) ?
    N2 C8 . 1.444(3) ?
    C3 O3 . 1.203(3) ?
    C3 C4A . 1.484(3) ?
    C4 C4A . 1.385(3) ?
    C4 C5 . 1.394(4) ?
    C4 H4 . 0.91(3) ?
    C4A C7A . 1.369(4) ?
    C5 C6 . 1.367(5) ?
    C5 H5 . 0.96(4) ?
    C6 C7 . 1.384(4) ?
    C6 H6 . 0.97(3) ?
    C7A C7 . 1.377(4) ?
    C7 H7 . 0.93(3) ?
    C8 C9 . 1.522(3) ?
    C8 H8B . 0.94(3) ?
    C8 H8A . 0.95(3) ?
    C9 O9 . 1.226(3) ?
    C9 N10 . 1.340(3) ?
    N10 C11 . 1.421(3) ?
    N10 H10 . 0.87(3) ?
    C11 C16 . 1.384(3) ?
    C11 C12 . 1.392(3) ?
    C12 C13 . 1.383(3) ?
    C12 H12 . 0.95(3) ?
    C13 C14 . 1.383(3) ?
    C13 H13 . 0.95(3) ?
    C14 O14 . 1.370(3) ?
    C14 C15 . 1.383(3) ?
    O14 H14 . 0.82(3) ?
    C15 C16 . 1.385(3) ?
    C15 H15 . 0.96(3) ?
    C16 H16 . 0.95(3) ?
loop_
    _geom_angle_atom_site_label_1
    _geom_angle_atom_site_label_2
    _geom_angle_atom_site_label_3
    _geom_angle_site_symmetry_1
    _geom_angle_site_symmetry_3
    _geom_angle
    _geom_angle_publ_flag
    O2 S1 O1 . . 117.12(13) ?
    O2 S1 N2 . . 110.07(11) ?
    O1 S1 N2 . . 109.35(12) ?
    O2 S1 C7A . . 113.30(13) ?
    O1 S1 C7A . . 112.41(12) ?
    N2 S1 C7A . . 91.57(11) ?
    C3 N2 C8 . . 121.9(2) ?
    C3 N2 S1 . . 115.73(16) ?
    C8 N2 S1 . . 121.75(17) ?
    O3 C3 N2 . . 122.8(2) ?
    O3 C3 C4A . . 128.6(2) ?
    N2 C3 C4A . . 108.6(2) ?
    C4A C4 C5 . . 117.2(3) ?
    C4A C4 H4 . . 117.7(17) ?
    C5 C4 H4 . . 125.0(17) ?
    C7A C4A C4 . . 120.1(2) ?
    C7A C4A C3 . . 112.9(2) ?
    C4 C4A C3 . . 127.0(2) ?
    C6 C5 C4 . . 121.8(3) ?
    C6 C5 H5 . . 120(2) ?
    C4 C5 H5 . . 119(2) ?
    C5 C6 C7 . . 121.2(3) ?
    C5 C6 H6 . . 120.3(19) ?
    C7 C6 H6 . . 118(2) ?
    C4A C7A C7 . . 123.2(2) ?
    C4A C7A S1 . . 110.83(17) ?
    C7 C7A S1 . . 126.0(2) ?
    C7A C7 C6 . . 116.6(3) ?
    C7A C7 H7 . . 123(2) ?
    C6 C7 H7 . . 120(2) ?
    N2 C8 C9 . . 111.95(19) ?
    N2 C8 H8B . . 108.3(16) ?
    C9 C8 H8B . . 110.3(16) ?
    N2 C8 H8A . . 106.1(16) ?
    C9 C8 H8A . . 109.9(16) ?
    H8B C8 H8A . . 110(2) ?
    O9 C9 N10 . . 124.6(2) ?
    O9 C9 C8 . . 122.84(19) ?
    N10 C9 C8 . . 112.52(19) ?
    C9 N10 C11 . . 128.3(2) ?
    C9 N10 H10 . . 115.0(19) ?
    C11 N10 H10 . . 116.6(19) ?
    C16 C11 C12 . . 119.3(2) ?
    C16 C11 N10 . . 123.88(19) ?
    C12 C11 N10 . . 116.8(2) ?
    C13 C12 C11 . . 120.6(2) ?
    C13 C12 H12 . . 121.3(17) ?
    C11 C12 H12 . . 117.9(17) ?
    C12 C13 C14 . . 119.9(2) ?
    C12 C13 H13 . . 122(2) ?
    C14 C13 H13 . . 118(2) ?
    O14 C14 C15 . . 117.9(2) ?
    O14 C14 C13 . . 122.4(2) ?
    C15 C14 C13 . . 119.7(2) ?
    C14 O14 H14 . . 108(2) ?
    C14 C15 C16 . . 120.6(2) ?
    C14 C15 H15 . . 121.2(16) ?
    C16 C15 H15 . . 118.1(16) ?
    C11 C16 C15 . . 119.9(2) ?
    C11 C16 H16 . . 121.3(16) ?
    C15 C16 H16 . . 118.8(16) ?
loop_
    _geom_torsion_atom_site_label_1
    _geom_torsion_atom_site_label_2
    _geom_torsion_atom_site_label_3
    _geom_torsion_atom_site_label_4
    _geom_torsion_site_symmetry_1
    _geom_torsion_site_symmetry_2
    _geom_torsion_site_symmetry_3
    _geom_torsion_site_symmetry_4
    _geom_torsion
    _geom_torsion_publ_flag
    O2 S1 N2 C3 . . . . 121.36(18) ?
    O1 S1 N2 C3 . . . . -108.64(18) ?
    C7A S1 N2 C3 . . . . 5.82(19) ?
    O2 S1 N2 C8 . . . . -67.6(2) ?
    O1 S1 N2 C8 . . . . 62.4(2) ?
    C7A S1 N2 C8 . . . . 176.87(19) ?
    C8 N2 C3 O3 . . . . 4.5(4) ?
    S1 N2 C3 O3 . . . . 175.5(2) ?
    C8 N2 C3 C4A . . . . -176.0(2) ?
    S1 N2 C3 C4A . . . . -5.0(2) ?
    C5 C4 C4A C7A . . . . -1.1(4) ?
    C5 C4 C4A C3 . . . . 177.2(3) ?
    O3 C3 C4A C7A . . . . -179.5(3) ?
    N2 C3 C4A C7A . . . . 1.0(3) ?
    O3 C3 C4A C4 . . . . 2.1(4) ?
    N2 C3 C4A C4 . . . . -177.4(2) ?
    C4A C4 C5 C6 . . . . 0.3(4) ?
    C4 C5 C6 C7 . . . . 0.7(5) ?
    C4 C4A C7A C7 . . . . 0.9(4) ?
    C3 C4A C7A C7 . . . . -177.6(3) ?
    C4 C4A C7A S1 . . . . -178.4(2) ?
    C3 C4A C7A S1 . . . . 3.1(3) ?
    O2 S1 C7A C4A . . . . -117.6(2) ?
    O1 S1 C7A C4A . . . . 106.8(2) ?
    N2 S1 C7A C4A . . . . -5.0(2) ?
    O2 S1 C7A C7 . . . . 63.0(3) ?
    O1 S1 C7A C7 . . . . -72.6(3) ?
    N2 S1 C7A C7 . . . . 175.7(3) ?
    C4A C7A C7 C6 . . . . 0.1(5) ?
    S1 C7A C7 C6 . . . . 179.4(2) ?
    C5 C6 C7 C7A . . . . -0.9(5) ?
    C3 N2 C8 C9 . . . . -96.0(3) ?
    S1 N2 C8 C9 . . . . 93.5(2) ?
    N2 C8 C9 O9 . . . . 6.7(3) ?
    N2 C8 C9 N10 . . . . -174.0(2) ?
    O9 C9 N10 C11 . . . . -0.2(4) ?
    C8 C9 N10 C11 . . . . -179.5(2) ?
    C9 N10 C11 C16 . . . . 6.3(4) ?
    C9 N10 C11 C12 . . . . -173.7(2) ?
    C16 C11 C12 C13 . . . . 0.3(4) ?
    N10 C11 C12 C13 . . . . -179.8(2) ?
    C11 C12 C13 C14 . . . . 0.3(4) ?
    C12 C13 C14 O14 . . . . 179.3(2) ?
    C12 C13 C14 C15 . . . . -0.7(4) ?
    O14 C14 C15 C16 . . . . -179.4(2) ?
    C13 C14 C15 C16 . . . . 0.6(4) ?
    C12 C11 C16 C15 . . . . -0.4(3) ?
    N10 C11 C16 C15 . . . . 179.7(2) ?
    C14 C15 C16 C11 . . . . -0.1(4) ?
loop_
    _geom_hbond_atom_site_label_D
    _geom_hbond_atom_site_label_H
    _geom_hbond_atom_site_label_A
    _geom_hbond_site_symmetry_A
    _geom_hbond_distance_DH
    _geom_hbond_distance_HA
    _geom_hbond_distance_DA
    _geom_hbond_angle_DHA
    N10 H10 O14 4_455 0.87(3) 2.23(3) 3.078(3) 165(3)
    O14 H14 O9 3_445 0.82(3) 1.91(3) 2.725(2) 173(3)
data_global
_journal_date_recd_electronic     2009-05-18
_journal_date_accepted     2009-06-15
_journal_name_full     'Acta Crystallographica, Section E'
_journal_year     2009
_journal_volume     65
_journal_issue      7
_journal_page_first     o1667
_journal_page_last     o1667
_journal_paper_category     QO
_journal_coeditor_code     BI2377
_publ_contact_author_name     'Edwin D. Stevens'
_publ_contact_author_address
;
Department of Chemistry
University of New Orleans
New Orleans, LA 70148, U.S.A.
;
_publ_contact_author_email     estevens@uno.edu
_publ_contact_author_fax     1-504-280-6860
_publ_contact_author_phone     1-504-280-6856
_publ_section_title
;
<i>N</i>-(4-Hydroxyphenyl)-2-(1,1,3-trioxo-2,3-dihydro-1,2-benzothiazol-\
2-yl)acetamide
;
loop_
    _publ_author_name
    _publ_author_address
    'Verma, Abha'
;
Department of Chemistry
University of New Orleans
New Orleans, LA 70148, USA
;
    'Stevens, Edwin D.'
;
Department of Chemistry
University of New Orleans
New Orleans, LA 70148, USA
;
