# Supplementary material for: N-(4-Hydroxy­phen­yl)-2-(1,1,3-trioxo-2,3-di­hydro-1,2-benzothia­zol-2-yl)­acet­amide
Source: Acta Crystallogr Sect E Struct Rep Online. 2009 Jun 24;65(Pt 7):o1667. doi: 10.1107/S1600536809023022 (PMC2969438; doi:10.1107/S1600536809023022)
Supplement: Supplementary file 2 [file e-65-o1667-Isup2.hkl]

# 
# h,k,l, Fc-squared, Fo-squared, sigma(Fo-squared) and status flag 
# 
data_I
_shelx_title ' MLT101 in Pna2(1)' 
_shelx_refln_list_code          4 
_shelx_F_calc_maximum      186.10 
_exptl_crystal_F_000       688.00 
_reflns_d_resolution_high  0.7698 
 
loop_ 
 _symmetry_equiv_pos_as_xyz 
 'x, y, z' 
 '-x, -y, z+1/2' 
 'x+1/2, -y+1/2, z' 
 '-x+1/2, y+1/2, z+1/2' 
 
_cell_length_a    16.3588 
_cell_length_b     9.6451 
_cell_length_c     9.9603 
_cell_angle_alpha  90.000 
_cell_angle_beta   90.000 
_cell_angle_gamma  90.000 
 
_shelx_F_squared_multiplier     1.000 
 
loop_ 
 _refln_index_h 
 _refln_index_k 
 _refln_index_l 
 _refln_F_squared_calc 
 _refln_F_squared_meas 
 _refln_F_squared_sigma 
 _refln_observed_status 
   0   0 -12       61.80       70.64      8.70 o 
   2   0 -12       38.69       46.19      4.57 o 
   4   0 -12      628.97      676.71     19.83 o 
   6   0 -12      201.38      206.31     11.19 o 
   1   1 -12        3.09        1.29      2.49 o 
   2   1 -12      126.35      151.54      4.87 o 
   3   1 -12      158.55      164.23      5.63 o 
   4   1 -12       60.79       58.77      5.70 o 
   5   1 -12       33.59       36.95      4.87 o 
   6   1 -12       13.32       13.55      3.51 o 
   7   1 -12       66.50       68.61      6.00 o 
   0   2 -12       33.11       42.10      8.86 o 
   1   2 -12       22.93       25.07      2.46 o 
   2   2 -12       17.41       20.91      2.78 o 
   3   2 -12       10.47       14.26      3.14 o 
   4   2 -12        0.04        0.00      2.73 o 
   5   2 -12       53.10       47.91      4.98 o 
   6   2 -12        0.24        0.00      3.28 o 
   7   2 -12       19.46       23.50      3.68 o 
   1   3 -12       15.76       16.92      2.71 o 
   2   3 -12       79.93       91.58      4.68 o 
   3   3 -12        7.91        9.77      2.81 o 
   4   3 -12        4.83        7.84      2.77 o 
   5   3 -12       22.29       23.81      3.52 o 
   6   3 -12        5.37       13.52      4.05 o 
   0   4 -12       21.36       26.54      4.28 o 
   1   4 -12       41.23       45.59      4.99 o 
   2   4 -12        9.47        8.09      2.81 o 
   3   4 -12       23.80       22.29      4.49 o 
   4   4 -12       12.77        9.36      3.04 o 
   2   0 -11       84.30       86.77      5.38 o 
   4   0 -11       31.89       40.68      6.39 o 
   6   0 -11       38.60       41.01      5.27 o 
   8   0 -11       54.39       51.32      5.75 o 
  10   0 -11      166.10      152.43      9.23 o 
   0   1 -11       73.07       75.69      9.05 o 
   1   1 -11       10.61       11.95      1.92 o 
   2   1 -11       17.62       18.19      1.97 o 
   3   1 -11       36.02       49.17      4.65 o 
   4   1 -11        5.51        8.12      2.87 o 
   5   1 -11       35.66       40.07      4.22 o 
   6   1 -11       31.21       27.69      3.32 o 
   7   1 -11       88.80       88.64      5.44 o 
   8   1 -11      124.43      124.68      7.73 o 
   9   1 -11       82.86       72.10      5.65 o 
  10   1 -11       23.04       17.12      3.71 o 
  11   1 -11       13.31        3.88      3.62 o 
   1   2 -11       61.30       64.99      3.19 o 
   2   2 -11        8.04        6.78      1.90 o 
   3   2 -11       62.03       59.63      3.31 o 
   4   2 -11        1.28        0.00      2.47 o 
   5   2 -11        8.29        8.53      2.56 o 
   6   2 -11       75.54       87.62      5.99 o 
   7   2 -11       15.36       17.50      3.36 o 
   8   2 -11      109.61      111.50      8.20 o 
   9   2 -11      164.78      164.96      6.63 o 
  10   2 -11       74.25       70.47      5.36 o 
   0   3 -11       11.85       10.98      4.19 o 
   1   3 -11       17.56       22.81      2.54 o 
   2   3 -11        1.54        1.37      2.24 o 
   3   3 -11        4.53        5.99      2.18 o 
   4   3 -11       51.56       60.88      4.21 o 
   5   3 -11       17.96       26.95      2.67 o 
   6   3 -11       23.38       31.00      3.33 o 
   7   3 -11       63.49       62.70      4.21 o 
   8   3 -11       16.71       17.39      3.50 o 
   9   3 -11       39.39       44.77      4.01 o 
   1   4 -11        4.86        4.13      2.92 o 
   2   4 -11       32.21       35.02      4.48 o 
   3   4 -11       13.97       24.05      2.82 o 
   4   4 -11        5.20        5.56      2.41 o 
   5   4 -11       51.14       57.48      4.04 o 
   6   4 -11        3.89        7.69      3.08 o 
   7   4 -11       44.11       50.06      3.67 o 
   8   4 -11        4.27        8.92      2.88 o 
   0   5 -11       67.49       63.78      9.11 o 
   1   5 -11        0.36        0.00      2.61 o 
   2   5 -11       10.75        7.48      2.78 o 
   3   5 -11       56.02       52.46      5.08 o 
   4   5 -11       75.96       87.51      5.04 o 
   5   5 -11       42.92       44.43      3.59 o 
   6   5 -11       21.91       21.85      3.46 o 
   7   5 -11       26.72       27.46      3.59 o 
   1   6 -11       30.31       30.64      3.25 o 
   2   6 -11       50.28       45.57      3.48 o 
   3   6 -11      109.36      118.22      5.41 o 
   4   6 -11        9.55        4.32      3.40 o 
   0   0 -10        5.72        2.57      3.55 o 
   2   0 -10       65.96       57.26      5.16 o 
   4   0 -10      611.16      636.65     14.46 o 
   6   0 -10       50.62       45.40      6.36 o 
   8   0 -10       40.36       43.52      5.57 o 
  10   0 -10      103.86       91.07      7.74 o 
  12   0 -10       15.03        4.93      4.87 o 
   1   1 -10       35.73       40.48      3.35 o 
   2   1 -10      227.37      233.91      6.07 o 
   3   1 -10      128.98      121.69      4.00 o 
   4   1 -10       99.21      112.12      5.48 o 
   5   1 -10       20.19       17.81      2.54 o 
   6   1 -10      227.82      240.82      6.36 o 
   7   1 -10      186.44      189.71      6.25 o 
   8   1 -10        7.86        8.03      3.15 o 
   9   1 -10        4.69        1.95      3.16 o 
  10   1 -10       20.63       21.27      3.48 o 
  11   1 -10       15.01        8.70      3.43 o 
  12   1 -10        2.86        0.00      3.35 o 
  13   1 -10       12.51        1.54      3.53 o 
   0   2 -10      466.32      469.05      9.74 o 
   1   2 -10      144.49      147.61      4.53 o 
   2   2 -10       17.56       13.42      1.90 o 
   3   2 -10      129.43      121.42      4.03 o 
   4   2 -10      254.37      263.90      6.60 o 
   5   2 -10      219.79      236.33      6.97 o 
   6   2 -10      189.75      197.83      5.70 o 
   7   2 -10       31.66       29.81      2.92 o 
   8   2 -10      109.65      116.83      7.42 o 
   9   2 -10        6.60        2.64      3.13 o 
  10   2 -10       28.05       21.18      3.65 o 
  11   2 -10        7.25        5.36      4.08 o 
  12   2 -10       38.39       35.49      3.98 o 
  13   2 -10       15.06        3.24      3.68 o 
   1   3 -10      154.22      157.32      4.24 o 
   2   3 -10       97.79      103.52      6.34 o 
   3   3 -10      279.39      282.14      5.25 o 
   4   3 -10       64.70       66.14      4.15 o 
   5   3 -10       11.20       10.49      2.01 o 
   6   3 -10       57.67       66.32      4.71 o 
   7   3 -10       46.59       55.84      4.07 o 
   8   3 -10       27.45       28.03      3.03 o 
   9   3 -10       32.90       27.09      4.03 o 
  10   3 -10       66.34       71.14      7.49 o 
  11   3 -10       54.19       47.19      4.23 o 
  12   3 -10        3.25        0.00      4.15 o 
   0   4 -10       36.39       27.79      5.44 o 
   1   4 -10       36.43       35.14      3.18 o 
   2   4 -10       65.56       54.07      4.54 o 
   3   4 -10       60.08       58.32      4.42 o 
   4   4 -10        4.75        9.41      2.16 o 
   5   4 -10       50.13       61.99      3.93 o 
   6   4 -10        9.22        5.88      2.17 o 
   7   4 -10       23.37       28.91      2.69 o 
   8   4 -10      111.63      121.97      4.63 o 
   9   4 -10       45.32       54.00      3.59 o 
  10   4 -10       38.81       30.19      3.98 o 
  11   4 -10      113.44      117.22      6.67 o 
   1   5 -10       98.50       91.42      4.41 o 
   2   5 -10       41.77       39.48      5.67 o 
   3   5 -10       76.07       74.63      6.18 o 
   4   5 -10        6.40        6.30      2.77 o 
   5   5 -10        1.90        0.00      2.69 o 
   6   5 -10       32.53       32.29      2.97 o 
   7   5 -10       19.93       28.83      2.72 o 
   8   5 -10       47.84       55.46      3.65 o 
   9   5 -10      125.31      129.20      5.95 o 
  10   5 -10        3.73        3.33      3.86 o 
   0   6 -10       57.19       53.93      6.14 o 
   1   6 -10       41.99       40.90      3.19 o 
   2   6 -10       18.21       16.68      2.85 o 
   3   6 -10       11.42        8.57      2.94 o 
   4   6 -10       20.25       15.76      3.13 o 
   5   6 -10       15.46       18.38      3.18 o 
   6   6 -10       28.80       29.81      3.04 o 
   7   6 -10      172.55      164.99      5.35 o 
   8   6 -10       18.49       17.92      3.88 o 
   1   7 -10       19.88        9.55      3.17 o 
   2   7 -10       25.06       18.62      3.23 o 
   3   7 -10       16.13       13.25      3.21 o 
   4   7 -10       30.56       21.52      3.40 o 
   5   7 -10       70.72       65.13      4.68 o 
   6   7 -10       26.14       28.03      3.51 o 
   2   0  -9      351.57      345.28      9.66 o 
   4   0  -9      107.65      100.91      6.71 o 
   6   0  -9       70.30       69.24      5.96 o 
   8   0  -9      592.95      587.49     16.53 o 
  10   0  -9      859.29      864.99     22.74 o 
  12   0  -9      168.95      159.93      8.56 o 
  14   0  -9      115.40      114.33      8.40 o 
   0   1  -9      348.81      381.22     14.57 o 
   1   1  -9       65.28       69.44      4.19 o 
   2   1  -9       61.30       56.87      5.72 o 
   3   1  -9       80.13       84.10      3.32 o 
   4   1  -9      280.41      286.14      7.79 o 
   5   1  -9      229.94      240.08      6.13 o 
   6   1  -9      119.11      110.40      3.56 o 
   7   1  -9      218.07      219.42      5.26 o 
   8   1  -9      475.94      469.24      9.92 o 
   9   1  -9        6.21        5.12      3.00 o 
  10   1  -9      139.58      128.00      5.54 o 
  11   1  -9       83.46       71.08      5.01 o 
  12   1  -9       56.71       51.81      3.96 o 
  13   1  -9        5.11        0.00      3.24 o 
  14   1  -9        2.73        0.00      3.27 o 
  15   1  -9       23.82       10.84      3.73 o 
   1   2  -9      343.72      330.53      6.11 o 
   2   2  -9      150.94      153.94      3.95 o 
   3   2  -9       91.35       85.99      3.76 o 
   4   2  -9       50.36       57.89      3.17 o 
   5   2  -9      201.12      203.06      4.73 o 
   6   2  -9      106.77      105.92      3.85 o 
   7   2  -9       29.63       34.07      2.97 o 
   8   2  -9       53.79       60.90      3.78 o 
   9   2  -9      345.31      329.44      8.01 o 
  10   2  -9       44.26       41.91      3.61 o 
  11   2  -9        6.35        3.97      3.09 o 
  12   2  -9        1.23        0.00      3.07 o 
  13   2  -9        2.41        0.00      3.25 o 
  14   2  -9       66.11       52.65      4.24 o 
   0   3  -9      126.71      126.26      5.51 o 
   1   3  -9       82.68       82.16      3.08 o 
   2   3  -9       37.76       42.97      2.59 o 
   3   3  -9      126.94      128.96      3.59 o 
   4   3  -9      218.73      216.87      4.91 o 
   5   3  -9       58.11       65.96      4.00 o 
   6   3  -9       36.41       34.82      3.88 o 
   7   3  -9      142.37      143.64      5.24 o 
   8   3  -9        6.42        9.19      2.59 o 
   9   3  -9       15.56       14.72      2.69 o 
  10   3  -9       36.98       29.95      3.50 o 
  11   3  -9       20.73       12.89      3.38 o 
  12   3  -9       66.24       62.35      5.00 o 
  13   3  -9       13.61        3.46      3.70 o 
  14   3  -9       38.59       35.85      6.66 o 
   1   4  -9        7.91        8.65      2.07 o 
   2   4  -9      102.36       96.36      5.28 o 
   3   4  -9       17.66       23.21      2.15 o 
   4   4  -9       76.01       57.61      3.92 o 
   5   4  -9      211.62      218.48      5.86 o 
   6   4  -9        1.40        2.13      1.89 o 
   7   4  -9       52.37       64.19      3.27 o 
   8   4  -9       42.58       46.28      4.91 o 
   9   4  -9       16.54       18.80      2.95 o 
  10   4  -9       22.69       22.65      3.16 o 
  11   4  -9       31.87       31.21      4.16 o 
  12   4  -9       77.11       66.91      5.13 o 
  13   4  -9       40.48       35.71      4.22 o 
   0   5  -9       77.41       77.10      5.85 o 
   1   5  -9       26.29       33.79      4.03 o 
   2   5  -9       27.49       27.09      2.62 o 
   3   5  -9      146.76      134.33      4.76 o 
   4   5  -9       44.01       44.39      4.73 o 
   5   5  -9       62.38       60.98      3.50 o 
   6   5  -9       12.52       11.81      2.25 o 
   7   5  -9       63.33       72.62      3.67 o 
   8   5  -9       16.73       17.30      2.40 o 
   9   5  -9       20.02       15.37      2.60 o 
  10   5  -9       26.88       29.46      2.71 o 
  11   5  -9       92.27       93.00      4.13 o 
  12   5  -9       11.63       11.24      3.25 o 
   1   6  -9      123.99      120.70      4.66 o 
   2   6  -9       76.45       74.22      4.33 o 
   3   6  -9       64.69       65.48      4.18 o 
   4   6  -9        8.04        6.09      2.72 o 
   5   6  -9      145.02      137.70      5.30 o 
   6   6  -9       42.85       35.82      3.20 o 
   7   6  -9       23.06       22.87      2.59 o 
   8   6  -9        1.07        0.00      2.36 o 
   9   6  -9       45.83       42.46      3.15 o 
  10   6  -9        1.23        0.00      2.69 o 
  11   6  -9       15.39       12.02      3.35 o 
   0   7  -9      111.47      100.14      6.45 o 
   1   7  -9      159.31      136.40      5.27 o 
   2   7  -9      111.61      100.43      4.91 o 
   3   7  -9      106.82      114.50      5.04 o 
   4   7  -9       22.26       15.76      3.09 o 
   5   7  -9       59.93       49.82      3.74 o 
   6   7  -9       15.33       11.23      3.24 o 
   7   7  -9       17.62       13.86      3.51 o 
   8   7  -9        7.83        0.97      4.08 o 
   9   7  -9        7.56        6.29      2.91 o 
   1   8  -9       32.40       28.26      3.60 o 
   2   8  -9      234.13      233.06      8.62 o 
   3   8  -9       28.05       19.65      4.19 o 
   4   8  -9       22.68       10.71      3.25 o 
   5   8  -9       10.96        3.48      3.13 o 
   6   8  -9        5.68        0.00      3.07 o 
   7   8  -9       16.44       18.23      3.29 o 
   0   9  -9       54.29       51.02      5.78 o 
   2   0  -8      154.66      201.32     22.10 o 
   4   0  -8      203.09      196.00      8.63 o 
   6   0  -8       40.44       35.82      2.60 o 
   8   0  -8       14.72       13.20      3.93 o 
  10   0  -8      316.01      309.31     13.17 o 
  12   0  -8       13.69        9.39      4.24 o 
  14   0  -8       36.35       19.45      4.81 o 
  16   0  -8       61.72       47.62      5.92 o 
   1   1  -8       37.83       27.07      3.63 o 
   2   1  -8      504.21      524.12     10.04 o 
   3   1  -8       39.85       46.62      2.77 o 
   4   1  -8       75.05       73.90      2.86 o 
   5   1  -8       47.00       41.01      2.57 o 
   6   1  -8      195.14      206.54      3.84 o 
   7   1  -8       32.89       34.77      2.03 o 
   8   1  -8      192.40      199.63      5.23 o 
   9   1  -8       92.92       84.89      4.39 o 
  10   1  -8       57.20       54.70      4.55 o 
  11   1  -8       65.38       55.20      4.00 o 
  12   1  -8        2.68        0.00      2.86 o 
  13   1  -8       27.93       19.83      3.32 o 
  14   1  -8        0.40        0.00      3.12 o 
  15   1  -8        3.00        0.00      3.33 o 
  16   1  -8       29.17       19.40      3.85 o 
   0   2  -8      571.40      573.65     12.07 o 
   1   2  -8      261.06      269.20      8.40 o 
   2   2  -8        8.81       12.04      1.47 o 
   3   2  -8      232.91      245.52      6.53 o 
   4   2  -8      579.94      594.33      9.17 o 
   5   2  -8       80.54       92.32      3.97 o 
   6   2  -8       99.51       98.01      3.11 o 
   7   2  -8       64.56       66.00      3.48 o 
   8   2  -8      129.32      137.07      4.56 o 
   9   2  -8      104.04       98.30      4.35 o 
  10   2  -8       25.51       17.71      3.00 o 
  11   2  -8        9.61        3.74      2.91 o 
  12   2  -8      214.18      193.38      6.36 o 
  13   2  -8       32.99       23.62      3.47 o 
  14   2  -8       40.99       32.84      3.81 o 
  15   2  -8       14.24        4.73      3.67 o 
  16   2  -8       27.54       19.08      4.13 o 
   1   3  -8      397.64      392.24      5.25 o 
   2   3  -8      237.23      220.73      4.20 o 
   3   3  -8      483.81      484.03      7.08 o 
   4   3  -8       70.75       79.08      6.23 o 
   5   3  -8      201.13      223.31      8.00 o 
   6   3  -8      247.92      272.23      5.67 o 
   7   3  -8      320.87      323.12      9.26 o 
   8   3  -8       86.75       93.59      3.88 o 
   9   3  -8       90.82       83.92      5.28 o 
  10   3  -8      150.46      145.62      4.96 o 
  11   3  -8        4.69        1.06      2.97 o 
  12   3  -8       12.79        9.69      3.33 o 
  13   3  -8      162.14      140.52      6.29 o 
  14   3  -8       91.68       80.26      5.77 o 
  15   3  -8       12.38        7.27      3.76 o 
   0   4  -8      386.63      376.66      8.38 o 
   1   4  -8      306.28      309.14      6.23 o 
   2   4  -8       79.19       79.12      5.65 o 
   3   4  -8      946.61      963.01     12.65 o 
   4   4  -8      161.45      172.28      4.46 o 
   5   4  -8      335.52      351.69      6.04 o 
   6   4  -8      218.65      222.85      4.45 o 
   7   4  -8      477.39      480.73      8.76 o 
   8   4  -8       91.07       97.57      4.43 o 
   9   4  -8      120.39      110.92      4.34 o 
  10   4  -8       28.12       22.43      2.99 o 
  11   4  -8       98.77       99.94      4.97 o 
  12   4  -8       12.87       11.74      3.54 o 
  13   4  -8        5.75        4.55      3.45 o 
  14   4  -8       29.91       23.06      3.82 o 
  15   4  -8      131.14      107.37      5.91 o 
   1   5  -8      384.83      377.83      7.31 o 
   2   5  -8       53.13       50.01      3.14 o 
   3   5  -8      159.92      159.16      7.62 o 
   4   5  -8       30.77       26.93      2.35 o 
   5   5  -8      122.93      123.31      4.39 o 
   6   5  -8        4.08        3.61      2.08 o 
   7   5  -8        3.96        7.33      2.03 o 
   8   5  -8       99.06       89.74      3.71 o 
   9   5  -8      281.47      287.34      5.06 o 
  10   5  -8       19.61       21.56      2.26 o 
  11   5  -8        7.01        6.49      2.49 o 
  12   5  -8        0.21        0.00      2.73 o 
  13   5  -8       82.83       78.19      6.16 o 
  14   5  -8        7.94        5.17      3.01 o 
   0   6  -8       58.62       59.51     10.90 o 
   1   6  -8       84.11       80.78      4.13 o 
   2   6  -8       11.25        7.93      2.44 o 
   3   6  -8       74.45       71.98      4.23 o 
   4   6  -8        0.93        0.00      2.40 o 
   5   6  -8        2.11        3.11      2.24 o 
   6   6  -8        4.87        1.07      2.24 o 
   7   6  -8      195.90      189.25      4.62 o 
   8   6  -8        3.31        2.39      2.12 o 
   9   6  -8       16.07       16.71      2.49 o 
  10   6  -8       14.35       17.38      2.36 o 
  11   6  -8       17.81       16.70      2.65 o 
  12   6  -8       20.38       17.51      2.86 o 
  13   6  -8        4.09        5.32      2.96 o 
   1   7  -8      119.52      110.83      4.76 o 
   2   7  -8       18.94       16.00      2.81 o 
   3   7  -8       82.70       73.97      4.38 o 
   4   7  -8       21.79       15.70      2.80 o 
   5   7  -8       82.99       72.15      4.57 o 
   6   7  -8       13.81       11.82      2.94 o 
   7   7  -8       29.73       26.20      3.14 o 
   8   7  -8        7.15        3.19      2.38 o 
   9   7  -8      101.91      112.54      4.34 o 
  10   7  -8        4.77        1.50      2.54 o 
  11   7  -8       42.10       48.25      3.09 o 
   0   8  -8      279.05      244.81     14.18 o 
   1   8  -8        5.62        1.21      2.99 o 
   2   8  -8      127.77       93.50      5.04 o 
   3   8  -8       51.68       42.72      3.47 o 
   4   8  -8       45.66       49.72      4.53 o 
   5   8  -8       28.34       21.12      3.21 o 
   6   8  -8       11.36        1.66      3.01 o 
   7   8  -8       33.78       29.54      3.62 o 
   8   8  -8       63.20       61.38      3.93 o 
   9   8  -8       25.79       30.61      4.19 o 
   1   9  -8        4.28        0.00      3.12 o 
   2   9  -8       27.98       22.00      3.47 o 
   3   9  -8       32.87       19.46      3.50 o 
   4   9  -8       59.87       45.16      3.77 o 
   5   9  -8       80.33       74.03      4.98 o 
   6   9  -8       39.02       42.34      8.05 o 
   2   0  -7     1201.52     1223.60     38.91 o 
   4   0  -7       98.45       89.30      6.03 o 
   6   0  -7      642.52      627.88     10.53 o 
   8   0  -7      622.94      644.13     13.11 o 
  10   0  -7      639.51      648.12     17.45 o 
  12   0  -7       11.22        6.18      3.80 o 
  14   0  -7       98.01       90.01      7.21 o 
  16   0  -7       15.39        9.05      4.82 o 
   0   1  -7      541.42      544.84     18.46 o 
   1   1  -7      738.54      799.11     17.90 o 
   2   1  -7      291.59      290.28      6.18 o 
   3   1  -7      179.62      181.73      3.92 o 
   4   1  -7      574.21      623.68      8.62 o 
   5   1  -7       10.64       15.02      1.33 o 
   6   1  -7       41.77       41.97      2.28 o 
   7   1  -7      131.94      126.31      3.18 o 
   8   1  -7      915.50      938.60     12.83 o 
   9   1  -7      242.00      246.23      5.67 o 
  10   1  -7       25.15       24.27      2.73 o 
  11   1  -7      124.51      119.77      5.04 o 
  12   1  -7       81.23       74.26      4.66 o 
  13   1  -7        2.60        0.00      2.76 o 
  14   1  -7        6.44        0.00      2.88 o 
  15   1  -7        1.93        0.00      3.00 o 
  16   1  -7       69.50       61.64      4.96 o 
  17   1  -7        3.86        0.00      3.62 o 
   1   2  -7      955.19      932.05     13.32 o 
   2   2  -7      351.46      370.16     10.13 o 
   3   2  -7       52.65       54.31      2.95 o 
   4   2  -7       52.68       63.00      3.46 o 
   5   2  -7      219.94      223.22      4.55 o 
   6   2  -7      187.30      194.83      3.82 o 
   7   2  -7      398.76      431.69     10.43 o 
   8   2  -7      411.00      427.29      9.62 o 
   9   2  -7      744.77      734.37     10.74 o 
  10   2  -7      192.18      192.57      5.33 o 
  11   2  -7       70.62       62.32      4.54 o 
  12   2  -7       42.75       33.90      3.29 o 
  13   2  -7      135.07      118.83      5.39 o 
  14   2  -7       84.10       72.55      5.19 o 
  15   2  -7       79.60       66.01      5.21 o 
  16   2  -7        1.43        0.00      3.46 o 
  17   2  -7       26.35       15.24      3.77 o 
   0   3  -7        7.37        8.49      2.48 o 
   1   3  -7      155.27      158.68      4.70 o 
   2   3  -7       11.97       13.61      1.45 o 
   3   3  -7      296.04      295.36      5.32 o 
   4   3  -7      640.43      671.00     10.97 o 
   5   3  -7      197.84      222.12      7.96 o 
   6   3  -7      721.68      744.81     16.05 o 
   7   3  -7      906.41      907.73     13.44 o 
   8   3  -7       39.16       47.72      3.32 o 
   9   3  -7      129.08      135.09      4.07 o 
  10   3  -7       45.30       42.20      2.47 o 
  11   3  -7      258.07      243.16      6.17 o 
  12   3  -7       22.76       20.28      3.33 o 
  13   3  -7       86.04       73.10      5.03 o 
  14   3  -7      328.96      321.60      8.28 o 
  15   3  -7       22.06       21.15      3.64 o 
  16   3  -7        0.50        0.00      3.32 o 
  17   3  -7        4.82        0.00      3.55 o 
   1   4  -7      104.59      107.12      5.97 o 
   2   4  -7      557.09      562.75      7.93 o 
   3   4  -7      397.73      412.77      6.49 o 
   4   4  -7       22.79       25.94      2.04 o 
   5   4  -7      331.43      329.76      5.62 o 
   6   4  -7      222.00      221.05      4.66 o 
   7   4  -7      230.57      232.91      5.43 o 
   8   4  -7       37.53       37.54      2.57 o 
   9   4  -7      134.37      128.13      4.27 o 
  10   4  -7       14.77       15.23      2.52 o 
  11   4  -7        7.77        7.90      2.41 o 
  12   4  -7        3.47        0.52      2.76 o 
  13   4  -7       28.01       19.54      3.72 o 
  14   4  -7        5.46        0.50      3.29 o 
  15   4  -7       90.11       74.81      5.25 o 
  16   4  -7       68.37       59.52      4.94 o 
   0   5  -7      801.76      825.29     19.33 o 
   1   5  -7     1104.10     1135.95     15.69 o 
   2   5  -7        7.72       12.11      1.90 o 
   3   5  -7      238.65      229.75      4.70 o 
   4   5  -7       30.41       23.45      2.01 o 
   5   5  -7      184.04      171.77      4.20 o 
   6   5  -7       51.70       44.95      2.47 o 
   7   5  -7      149.38      150.06      3.96 o 
   8   5  -7        5.59        8.27      1.92 o 
   9   5  -7       12.65       14.35      2.07 o 
  10   5  -7       37.18       33.11      2.26 o 
  11   5  -7      138.58      138.13      4.20 o 
  12   5  -7        1.36        0.87      2.28 o 
  13   5  -7       37.81       36.82      4.57 o 
  14   5  -7       23.73       26.14      3.12 o 
  15   5  -7       18.91       18.00      3.10 o 
   1   6  -7      528.51      534.14      9.37 o 
   2   6  -7      360.42      340.83      7.04 o 
   3   6  -7      173.79      171.42      4.45 o 
   4   6  -7       34.30       24.20      2.23 o 
   5   6  -7      258.36      245.60      4.86 o 
   6   6  -7        7.68        8.30      1.98 o 
   7   6  -7       71.92       65.15      3.48 o 
   8   6  -7        1.13        3.15      1.94 o 
   9   6  -7      167.63      167.32      4.17 o 
  10   6  -7        9.96        9.12      2.34 o 
  11   6  -7       21.24       19.95      2.35 o 
  12   6  -7       78.15       73.88      3.59 o 
  13   6  -7      116.99      121.06      4.58 o 
  14   6  -7       79.78       81.83      4.38 o 
   0   7  -7       82.28       84.25      6.53 o 
   1   7  -7       61.64       58.21      3.82 o 
   2   7  -7       73.17       65.89      4.05 o 
   3   7  -7      112.25      112.63      4.62 o 
   4   7  -7       21.20       17.76      2.58 o 
   5   7  -7       57.67       47.54      2.86 o 
   6   7  -7       83.76       68.50      3.91 o 
   7   7  -7       34.33       33.20      2.69 o 
   8   7  -7       85.92       77.53      3.57 o 
   9   7  -7       48.19       44.99      2.72 o 
  10   7  -7        0.56        0.00      2.19 o 
  11   7  -7       69.98       70.50      3.52 o 
  12   7  -7       29.01       30.13      2.67 o 
  13   7  -7        3.01        0.43      2.40 o 
   1   8  -7       44.64       37.89      3.19 o 
   2   8  -7      151.46      141.80      5.21 o 
   3   8  -7       69.64       50.33      3.86 o 
   4   8  -7        7.20        4.50      2.66 o 
   5   8  -7       12.91        6.91      2.78 o 
   6   8  -7       31.90       27.00      3.05 o 
   7   8  -7       81.85       66.01      4.57 o 
   8   8  -7        3.19        0.35      2.65 o 
   9   8  -7        6.09        1.30      2.51 o 
  10   8  -7       25.90       21.32      3.01 o 
  11   8  -7        8.64       11.17      2.64 o 
   0   9  -7       34.25       27.60      4.50 o 
   1   9  -7        4.59        0.00      2.87 o 
   2   9  -7       18.97       16.23      3.12 o 
   3   9  -7       26.90       18.53      3.25 o 
   4   9  -7       90.03       78.17      5.04 o 
   5   9  -7       40.87       30.34      3.46 o 
   6   9  -7        4.22        0.00      3.19 o 
   7   9  -7        2.16        0.00      3.40 o 
   8   9  -7       24.33       20.43      3.08 o 
   9   9  -7        0.68        0.96      2.88 o 
   1  10  -7       11.72        3.38      3.25 o 
   2  10  -7       69.58       57.53      4.21 o 
   3  10  -7        0.21        0.00      3.60 o 
   4  10  -7        1.29        0.00      3.23 o 
   5  10  -7        3.23        0.00      3.36 o 
   2   0  -6      456.88      504.53     17.45 o 
   4   0  -6      415.98      424.82     17.85 o 
   6   0  -6     1628.39     1687.58     32.71 o 
   8   0  -6       39.63       37.33      2.62 o 
  10   0  -6       48.92       47.53      4.75 o 
  12   0  -6      351.67      360.57     11.42 o 
  14   0  -6      209.40      180.95      8.37 o 
  16   0  -6      219.69      195.70     14.97 o 
  18   0  -6       29.80       24.69      6.32 o 
   1   1  -6       55.68       42.14      4.87 o 
   2   1  -6      994.86     1015.29     17.69 o 
   3   1  -6      240.34      264.58      7.96 o 
   4   1  -6       37.33       66.05      8.15 o 
   5   1  -6       28.11       35.74      2.60 o 
   6   1  -6       34.58       39.94      2.09 o 
   7   1  -6      350.55      375.32      5.44 o 
   8   1  -6      186.36      189.99      4.30 o 
   9   1  -6      225.23      227.13      4.55 o 
  10   1  -6      428.25      425.59      7.76 o 
  11   1  -6       45.27       41.53      3.19 o 
  12   1  -6       20.94       18.08      2.69 o 
  13   1  -6      416.98      391.88      8.67 o 
  14   1  -6      173.68      164.25      5.77 o 
  15   1  -6        5.36        2.25      3.04 o 
  16   1  -6       49.29       39.85      3.91 o 
  17   1  -6       41.09       28.08      3.86 o 
  18   1  -6       76.58       51.75      4.42 o 
   0   2  -6     1656.53     1793.80     30.90 o 
   1   2  -6      224.28      263.29      6.89 o 
   2   2  -6       22.68       34.87      2.49 o 
   3   2  -6       64.11       69.78      2.79 o 
   4   2  -6      526.03      539.15     11.26 o 
   5   2  -6      212.61      224.30      5.14 o 
   6   2  -6      384.38      401.35     10.15 o 
   7   2  -6       30.51       55.30      4.57 o 
   8   2  -6      588.98      626.54      9.07 o 
   9   2  -6      170.41      169.13      4.19 o 
  10   2  -6      320.56      311.40      5.79 o 
  11   2  -6       63.20       54.10      3.54 o 
  12   2  -6      567.23      545.65      9.28 o 
  13   2  -6       11.13        5.40      2.78 o 
  14   2  -6      109.91      103.45      5.47 o 
  15   2  -6       98.75       93.48      5.41 o 
  16   2  -6      145.24      126.34      5.73 o 
  17   2  -6       11.95        3.12      3.37 o 
  18   2  -6       32.99       27.32      3.93 o 
   1   3  -6      373.41      379.31      8.92 o 
   2   3  -6      295.48      287.61      5.90 o 
   3   3  -6      313.18      358.29     18.63 o 
   4   3  -6      183.33      245.23     12.50 o 
   5   3  -6      412.22      434.39     13.63 o 
   6   3  -6      106.74      149.41      9.09 o 
   7   3  -6      167.38      179.69      8.59 o 
   8   3  -6      590.51      607.30      8.94 o 
   9   3  -6      197.29      196.37      5.03 o 
  10   3  -6      232.60      234.02      5.14 o 
  11   3  -6       15.56       13.95      2.29 o 
  12   3  -6       52.44       47.34      2.68 o 
  13   3  -6      187.37      178.12      6.09 o 
  14   3  -6      123.85      106.67      5.23 o 
  15   3  -6       13.46       11.67      3.27 o 
  16   3  -6       37.40       33.97      3.71 o 
  17   3  -6       86.66       73.45      5.29 o 
  18   3  -6        9.08        2.94      3.55 o 
   0   4  -6       18.29       18.81      2.05 o 
   1   4  -6      959.27      965.93     13.85 o 
   2   4  -6      561.47      576.14      8.04 o 
   3   4  -6      856.13      870.19     11.40 o 
   4   4  -6      121.51      128.27      5.69 o 
   5   4  -6      217.84      246.87      7.38 o 
   6   4  -6      197.63      212.69      6.88 o 
   7   4  -6      813.24      812.71     12.27 o 
   8   4  -6       47.70       45.44      2.84 o 
   9   4  -6        2.61        1.78      1.97 o 
  10   4  -6       91.90       80.38      4.15 o 
  11   4  -6      448.76      423.07      8.72 o 
  12   4  -6       30.55       28.06      2.45 o 
  13   4  -6       79.10       70.41      4.30 o 
  14   4  -6       36.27       35.89      3.54 o 
  15   4  -6      290.83      270.12      7.45 o 
  16   4  -6       22.37       19.61      3.56 o 
  17   4  -6        2.23        0.00      3.34 o 
   1   5  -6      750.00      728.12      9.77 o 
   2   5  -6        9.35       12.84      1.62 o 
   3   5  -6       90.28      101.21      3.38 o 
   4   5  -6       70.12       70.58      4.04 o 
   5   5  -6      911.54      914.82     12.09 o 
   6   5  -6      137.48      143.02      3.95 o 
   7   5  -6      165.91      168.02      3.86 o 
   8   5  -6       96.15       93.41      3.30 o 
   9   5  -6      317.53      303.85      4.92 o 
  10   5  -6       40.11       43.11      2.40 o 
  11   5  -6      144.15      144.38      4.39 o 
  12   5  -6        9.73        9.75      2.11 o 
  13   5  -6       17.12       20.82      2.28 o 
  14   5  -6      106.01      101.80      5.93 o 
  15   5  -6       21.89       19.45      3.00 o 
  16   5  -6       48.61       39.67      3.54 o 
   0   6  -6     1173.48     1120.09     24.34 o 
   1   6  -6      255.73      242.73      5.38 o 
   2   6  -6      145.12      131.33      4.46 o 
   3   6  -6      592.44      581.15      8.29 o 
   4   6  -6      313.82      317.26      5.50 o 
   5   6  -6      155.46      169.63      5.24 o 
   6   6  -6      188.58      182.40      4.27 o 
   7   6  -6       34.74       31.53      2.20 o 
   8   6  -6       40.59       32.10      2.13 o 
   9   6  -6       49.48       45.94      2.64 o 
  10   6  -6      135.81      137.91      3.84 o 
  11   6  -6       78.96       79.38      3.51 o 
  12   6  -6       28.59       31.16      2.41 o 
  13   6  -6       31.42       28.62      2.42 o 
  14   6  -6       61.26       68.18      3.46 o 
  15   6  -6       20.00       15.39      2.81 o 
   1   7  -6       37.58       23.25      2.66 o 
   2   7  -6      141.84      135.70      4.62 o 
   3   7  -6      108.45       95.13      4.24 o 
   4   7  -6       65.95       56.19      3.15 o 
   5   7  -6       80.47       79.15      3.65 o 
   6   7  -6        0.49        0.10      1.88 o 
   7   7  -6       12.13       10.62      2.23 o 
   8   7  -6        9.00        8.92      2.03 o 
   9   7  -6      121.87      120.56      3.82 o 
  10   7  -6       29.45       28.87      2.36 o 
  11   7  -6       18.43       19.77      2.30 o 
  12   7  -6       41.16       39.42      2.63 o 
  13   7  -6      182.35      181.43      4.45 o 
  14   7  -6        7.53        6.26      2.33 o 
   0   8  -6       43.86       37.92      4.21 o 
   1   8  -6       19.86       12.85      2.59 o 
   2   8  -6       23.39       14.08      2.71 o 
   3   8  -6       14.38       12.33      2.75 o 
   4   8  -6       11.23        5.10      2.60 o 
   5   8  -6       24.18       22.88      2.80 o 
   6   8  -6        3.76        0.00      2.44 o 
   7   8  -6       57.31       51.49      3.26 o 
   8   8  -6       26.59       26.98      2.53 o 
   9   8  -6       31.06       34.46      2.68 o 
  10   8  -6       45.91       47.01      2.71 o 
  11   8  -6       58.26       52.39      2.95 o 
  12   8  -6       78.69       77.89      3.77 o 
  13   8  -6       29.26       27.33      2.84 o 
   1   9  -6       20.83       15.46      2.87 o 
   2   9  -6      104.42       92.11      4.68 o 
   3   9  -6       79.20       64.10      4.45 o 
   4   9  -6        1.00        0.00      2.76 o 
   5   9  -6       63.83       42.25      3.47 o 
   6   9  -6       89.02       82.19      4.84 o 
   7   9  -6       36.94       25.65      3.53 o 
   8   9  -6        0.94        0.00      3.21 o 
   9   9  -6       20.06       14.98      3.05 o 
  10   9  -6      142.04      145.67      8.16 o 
  11   9  -6       40.49       39.75      3.65 o 
   0  10  -6      175.48      165.75      8.51 o 
   1  10  -6       20.20        9.95      3.07 o 
   2  10  -6       14.59        7.57      3.12 o 
   3  10  -6        1.67        0.00      2.93 o 
   4  10  -6      132.99      123.93      5.36 o 
   5  10  -6        3.43        0.00      3.21 o 
   6  10  -6       13.03        6.35      3.42 o 
   7  10  -6       15.87        3.98      3.51 o 
   8  10  -6       59.17       55.48      4.31 o 
   1  11  -6        6.25        0.00      3.23 o 
   2  11  -6       67.74       72.98      6.53 o 
   2   0  -5     2199.95     2165.33     66.33 o 
   4   0  -5      378.48      422.18     13.56 o 
   6   0  -5     2372.07     2514.40     68.59 o 
   8   0  -5      876.13      923.15     30.42 o 
  10   0  -5      934.18      926.25     23.03 o 
  12   0  -5       82.90      103.71      6.65 o 
  14   0  -5      316.51      298.32     10.36 o 
  16   0  -5      104.55       98.54     14.13 o 
  18   0  -5      103.00       75.20      8.16 o 
   1   1  -5       68.09       75.33      3.55 o 
   2   1  -5     1006.28     1060.70     18.30 o 
   3   1  -5       98.15       94.72      3.52 o 
   4   1  -5      541.92      540.36      8.02 o 
   5   1  -5      864.43      924.55     11.76 o 
   6   1  -5       43.43       38.53      1.89 o 
   7   1  -5       46.66       47.02      3.00 o 
   8   1  -5      590.57      572.79      8.34 o 
   9   1  -5      302.39      334.33     10.40 o 
  10   1  -5      270.08      269.48      4.98 o 
  11   1  -5       50.19       48.75      3.03 o 
  12   1  -5     1100.29     1058.76     18.55 o 
  13   1  -5      353.93      334.76      7.72 o 
  14   1  -5      102.09       94.57      4.89 o 
  15   1  -5       61.56       46.72      3.91 o 
  16   1  -5       39.11       39.62      3.67 o 
  17   1  -5        2.23        0.00      3.19 o 
  18   1  -5       79.96       63.71      5.08 o 
  19   1  -5        3.41        0.00      3.73 o 
   1   2  -5      325.37      350.38      5.49 o 
   2   2  -5      979.15     1056.19     14.69 o 
   3   2  -5      661.73      664.02     10.71 o 
   4   2  -5      311.88      318.32      5.84 o 
   5   2  -5      495.35      533.66      9.31 o 
   6   2  -5      183.88      207.70     14.28 o 
   7   2  -5      462.44      492.40     17.80 o 
   8   2  -5       41.91       37.09      4.43 o 
   9   2  -5      449.82      455.18      7.18 o 
  10   2  -5      372.58      383.35      6.46 o 
  11   2  -5      137.99      125.00      4.03 o 
  12   2  -5        4.12        4.73      1.78 o 
  13   2  -5      469.33      460.20      8.28 o 
  14   2  -5       34.01       31.14      3.20 o 
  15   2  -5        8.33        2.43      2.94 o 
  16   2  -5       88.55       82.72      5.10 o 
  17   2  -5       79.84       65.95      4.49 o 
  18   2  -5       62.00       46.21      4.08 o 
  19   2  -5       14.55       14.06      5.19 o 
   0   3  -5     4853.15     5132.36     76.74 o 
   1   3  -5     1161.79     1217.56     13.34 o 
   2   3  -5       64.59       66.53      2.66 o 
   3   3  -5      325.41      362.52     17.02 o 
   4   3  -5      954.24     1020.88     20.24 o 
   5   3  -5       91.09      184.34     14.30 o 
   6   3  -5       19.70       55.13      9.19 o 
   7   3  -5      948.92      973.50     14.15 o 
   8   3  -5      483.74      486.70      7.49 o 
   9   3  -5      542.43      529.27      8.16 o 
  10   3  -5      273.23      275.26      5.57 o 
  11   3  -5      213.79      200.60      4.64 o 
  12   3  -5        4.67        5.62      2.12 o 
  13   3  -5      154.36      142.34      4.11 o 
  14   3  -5       70.05       66.70      5.15 o 
  15   3  -5       32.25       28.52      3.29 o 
  16   3  -5        1.48        0.00      2.92 o 
  17   3  -5       14.72       10.03      3.31 o 
  18   3  -5       26.32       19.30      3.61 o 
   1   4  -5     1124.40     1154.72     26.02 o 
   2   4  -5      772.34      789.18     19.85 o 
   3   4  -5      347.63      369.08      8.70 o 
   4   4  -5       10.23       10.85      1.82 o 
   5   4  -5        9.78        9.36      1.79 o 
   6   4  -5      330.74      324.42      6.83 o 
   7   4  -5       32.61       35.08      3.52 o 
   8   4  -5      116.82      126.05      4.24 o 
   9   4  -5      594.69      571.24      8.62 o 
  10   4  -5       78.92       61.07      3.33 o 
  11   4  -5      280.55      282.26      5.47 o 
  12   4  -5      207.78      192.03      4.58 o 
  13   4  -5       20.13       16.17      2.23 o 
  14   4  -5       76.61       72.63      4.75 o 
  15   4  -5        9.67        9.28      3.03 o 
  16   4  -5       47.76       48.08      3.82 o 
  17   4  -5       13.62        5.67      3.43 o 
  18   4  -5        7.08        0.00      3.44 o 
   0   5  -5      855.49      862.69     20.66 o 
   1   5  -5      219.01      224.71      4.73 o 
   2   5  -5      200.48      211.95      5.97 o 
   3   5  -5      375.46      388.56      6.05 o 
   4   5  -5      324.47      318.98      5.34 o 
   5   5  -5      549.51      538.48      7.72 o 
   6   5  -5      149.38      150.86      3.84 o 
   7   5  -5      596.59      546.34      7.33 o 
   8   5  -5       31.45       31.47      1.96 o 
   9   5  -5      308.45      313.01      4.87 o 
  10   5  -5      114.28      113.37      3.34 o 
  11   5  -5       86.72       84.51      3.43 o 
  12   5  -5       12.36        7.13      1.96 o 
  13   5  -5       45.37       47.59      2.93 o 
  14   5  -5       11.04        9.05      2.12 o 
  15   5  -5       51.31       50.37      4.44 o 
  16   5  -5        5.40        2.02      3.39 o 
  17   5  -5        5.39        3.37      3.41 o 
   1   6  -5      580.94      574.69      8.71 o 
   2   6  -5       60.01       56.39      3.13 o 
   3   6  -5     1059.42     1064.66     13.70 o 
   4   6  -5      178.29      176.25      4.04 o 
   5   6  -5      206.09      194.24      4.26 o 
   6   6  -5       70.56       75.06      3.36 o 
   7   6  -5      399.01      390.11      6.33 o 
   8   6  -5      225.09      197.89      4.15 o 
   9   6  -5       68.66       68.18      3.20 o 
  10   6  -5        8.56       10.24      1.88 o 
  11   6  -5       15.46       18.72      2.05 o 
  12   6  -5      168.08      169.36      3.95 o 
  13   6  -5      257.88      246.12      5.71 o 
  14   6  -5       11.64       15.15      2.29 o 
  15   6  -5       74.45       64.70      3.75 o 
  16   6  -5       12.30       11.02      2.90 o 
   0   7  -5       47.07       48.24      4.81 o 
   1   7  -5      115.36      102.06      4.38 o 
   2   7  -5       73.98       60.89      3.25 o 
   3   7  -5       63.30       56.55      3.35 o 
   4   7  -5      232.60      235.29      4.60 o 
   5   7  -5      277.85      262.08      4.92 o 
   6   7  -5      120.76      112.71      3.89 o 
   7   7  -5       13.95       11.60      2.02 o 
   8   7  -5       83.88       76.32      3.23 o 
   9   7  -5       35.79       36.69      2.29 o 
  10   7  -5       32.73       28.55      2.14 o 
  11   7  -5       54.76       48.58      2.89 o 
  12   7  -5       98.61       95.00      3.55 o 
  13   7  -5        5.21        3.65      2.06 o 
  14   7  -5       29.82       24.97      2.68 o 
  15   7  -5      135.22      148.51      5.61 o 
   1   8  -5       90.09       77.21      4.18 o 
   2   8  -5       10.36        5.98      2.36 o 
   3   8  -5      203.82      188.43      5.35 o 
   4   8  -5       10.91        8.68      2.16 o 
   5   8  -5        2.87        1.72      2.16 o 
   6   8  -5       90.77       81.55      3.88 o 
   7   8  -5       62.51       53.01      3.11 o 
   8   8  -5        0.70        0.00      2.08 o 
   9   8  -5       36.77       37.43      2.73 o 
  10   8  -5       79.18       74.82      3.42 o 
  11   8  -5       15.94       16.04      2.24 o 
  12   8  -5       74.38       72.23      3.81 o 
  13   8  -5       74.21       83.55      4.00 o 
  14   8  -5      156.36      142.31      4.53 o 
   0   9  -5       61.69       57.77      6.09 o 
   1   9  -5       45.45       37.25      2.98 o 
   2   9  -5       12.02        9.01      2.64 o 
   3   9  -5      188.23      151.95      5.10 o 
   4   9  -5       41.82       34.66      3.09 o 
   5   9  -5       45.18       32.49      3.46 o 
   6   9  -5       21.03       12.39      3.12 o 
   7   9  -5       12.13        8.60      2.67 o 
   8   9  -5       37.21       33.53      3.16 o 
   9   9  -5       64.69       55.49      3.56 o 
  10   9  -5        4.21        1.91      2.46 o 
  11   9  -5       19.91       14.27      2.64 o 
  12   9  -5       79.84       78.22      4.67 o 
   1  10  -5       24.51       16.28      2.94 o 
   2  10  -5       99.89       78.54      4.69 o 
   3  10  -5        1.03        0.00      2.83 o 
   4  10  -5        4.19        0.00      2.96 o 
   5  10  -5       20.04       12.93      3.13 o 
   6  10  -5       47.39       37.30      3.97 o 
   7  10  -5       13.50        4.63      3.35 o 
   8  10  -5        6.04        0.00      3.33 o 
   9  10  -5       14.64        5.54      3.03 o 
   0  11  -5       36.89       19.41      4.94 o 
   1  11  -5       22.31       15.12      3.33 o 
   2  11  -5       32.44       19.00      3.51 o 
   3  11  -5       11.90        1.67      3.31 o 
   4  11  -5       37.97       32.09      3.69 o 
   5  11  -5       24.58       11.91      3.54 o 
   6  11  -5       23.29       13.04      3.68 o 
   2   0  -4       73.33       67.07      4.86 o 
   4   0  -4     2168.51     2241.68     33.96 o 
   6   0  -4     4787.75     5110.75     90.05 o 
   8   0  -4     1760.18     1726.34     40.41 o 
  10   0  -4      300.43      330.75     10.48 o 
  12   0  -4      970.17      928.03     23.42 o 
  14   0  -4      594.54      548.53     15.37 o 
  16   0  -4      579.63      515.42     15.49 o 
  18   0  -4       32.23       37.98      5.45 o 
  20   0  -4      279.96      272.31     18.50 o 
   1   1  -4        4.72        7.39      1.19 o 
   2   1  -4      654.68      713.95     11.23 o 
   3   1  -4      500.79      521.66      8.44 o 
   4   1  -4       59.45       76.17      2.52 o 
   5   1  -4      277.42      308.55      4.67 o 
   6   1  -4      377.51      405.79      5.98 o 
   7   1  -4      353.53      372.63      6.32 o 
   8   1  -4     1190.96     1254.98     16.44 o 
   9   1  -4      108.59      110.07      4.11 o 
  10   1  -4      462.98      454.50      6.94 o 
  11   1  -4      137.05      134.92      3.60 o 
  12   1  -4      322.03      322.53      5.51 o 
  13   1  -4      435.24      412.23      7.50 o 
  14   1  -4      468.56      419.58      9.08 o 
  15   1  -4      105.46       91.32      4.96 o 
  16   1  -4      126.41      120.01      5.51 o 
  17   1  -4       44.06       36.03      3.82 o 
  18   1  -4       67.78       51.86      4.11 o 
  19   1  -4       40.71       34.67      3.94 o 
  20   1  -4       64.41       62.90      5.20 o 
   0   2  -4     2903.70     3040.50     45.69 o 
   1   2  -4      910.93      908.72     12.64 o 
   2   2  -4      154.20      169.17      3.11 o 
   3   2  -4      656.60      774.26     12.19 o 
   4   2  -4      522.36      516.87      8.54 o 
   5   2  -4      588.23      620.12      9.14 o 
   6   2  -4       32.74       44.81      4.34 o 
   7   2  -4      236.50      280.99      5.58 o 
   8   2  -4      610.30      651.48      9.43 o 
   9   2  -4       64.35       78.09      3.98 o 
  10   2  -4      144.08      132.97      3.86 o 
  11   2  -4      184.37      176.03      4.30 o 
  12   2  -4      168.11      165.20      4.08 o 
  13   2  -4      109.12       91.71      3.52 o 
  14   2  -4      123.59      126.29      3.79 o 
  15   2  -4      314.43      308.97      7.60 o 
  16   2  -4      319.53      305.01      7.63 o 
  17   2  -4        0.51        0.00      3.08 o 
  18   2  -4       48.03       50.52      4.16 o 
  19   2  -4       61.04       44.61      4.19 o 
   1   3  -4      160.48      168.94      3.72 o 
   2   3  -4      444.40      439.39      6.04 o 
   3   3  -4      311.93      343.85      5.55 o 
   4   3  -4      501.51      525.99      8.93 o 
   5   3  -4        9.83       14.13      1.81 o 
   6   3  -4      577.84      573.21      8.97 o 
   7   3  -4      479.20      504.57      7.75 o 
   8   3  -4      229.83      229.25      6.47 o 
   9   3  -4      577.94      565.22      8.50 o 
  10   3  -4      548.87      553.08      8.25 o 
  11   3  -4      189.65      175.61      4.21 o 
  12   3  -4       31.98       28.19      2.08 o 
  13   3  -4      104.58       99.71      3.63 o 
  14   3  -4       32.49       36.96      2.31 o 
  15   3  -4       36.32       34.42      3.27 o 
  16   3  -4       26.70       22.19      3.18 o 
  17   3  -4      198.22      167.45      6.00 o 
  18   3  -4       54.45       47.61      4.13 o 
  19   3  -4       25.43       28.48      4.26 o 
   0   4  -4     2132.11     2152.30     36.49 o 
   1   4  -4     5650.58     5807.65     69.35 o 
   2   4  -4     1477.47     1478.30     20.25 o 
   3   4  -4      496.12      562.25     10.89 o 
   4   4  -4      504.55      560.75      7.78 o 
   5   4  -4      459.21      453.27      6.81 o 
   6   4  -4      500.38      527.61      8.40 o 
   7   4  -4      410.87      395.54      7.00 o 
   8   4  -4        7.47       11.07      1.86 o 
   9   4  -4       75.21       77.67      3.53 o 
  10   4  -4      256.95      230.85      4.86 o 
  11   4  -4      705.25      666.69     11.31 o 
  12   4  -4      185.51      178.86      4.30 o 
  13   4  -4      147.99      129.91      3.95 o 
  14   4  -4       31.10       34.54      2.42 o 
  15   4  -4       48.95       52.75      4.02 o 
  16   4  -4       74.83       75.93      5.22 o 
  17   4  -4       36.99       27.13      3.60 o 
  18   4  -4       26.52       25.24      3.72 o 
  19   4  -4       82.56       73.77      5.31 o 
   1   5  -4        6.75        7.36      2.11 o 
   2   5  -4       37.97       44.46      2.81 o 
   3   5  -4      193.85      215.17      4.40 o 
   4   5  -4      250.35      263.25      4.83 o 
   5   5  -4      597.74      621.74      8.63 o 
   6   5  -4       52.64       60.35      3.20 o 
   7   5  -4        9.35       11.85      1.60 o 
   8   5  -4       14.71       15.59      1.70 o 
   9   5  -4      524.26      508.29      6.68 o 
  10   5  -4       58.56       59.20      2.85 o 
  11   5  -4      125.47      128.53      4.25 o 
  12   5  -4       40.42       41.37      2.27 o 
  13   5  -4      183.27      186.21      4.18 o 
  14   5  -4      192.97      185.25      5.99 o 
  15   5  -4       49.24       47.80      2.65 o 
  16   5  -4       11.64       11.94      2.03 o 
  17   5  -4      193.63      197.38      6.57 o 
  18   5  -4        0.71        0.00      3.25 o 
   0   6  -4        3.22        3.85      1.91 o 
   1   6  -4       67.54       58.64      3.37 o 
   2   6  -4        3.90        4.38      1.48 o 
   3   6  -4      483.65      457.34      6.74 o 
   4   6  -4      133.03      134.14      3.58 o 
   5   6  -4      219.56      219.19      4.39 o 
   6   6  -4       14.82       15.49      1.79 o 
   7   6  -4       22.69       15.29      1.88 o 
   8   6  -4       41.43       32.50      1.94 o 
   9   6  -4       36.63       30.10      1.88 o 
  10   6  -4       38.23       42.35      2.21 o 
  11   6  -4      518.89      489.89      6.62 o 
  12   6  -4       23.25       24.18      1.98 o 
  13   6  -4      201.85      198.68      4.57 o 
  14   6  -4       32.38       30.53      2.61 o 
  15   6  -4       70.50       75.12      5.24 o 
  16   6  -4       15.21       16.40      2.58 o 
  17   6  -4       11.33        4.85      2.99 o 
   1   7  -4       97.46       84.51      3.43 o 
   2   7  -4      352.52      338.85      5.58 o 
   3   7  -4       13.44       16.16      1.75 o 
   4   7  -4       18.49       20.29      1.89 o 
   5   7  -4      784.54      728.61     10.88 o 
   6   7  -4       19.72       19.96      1.97 o 
   7   7  -4      405.14      401.92      6.41 o 
   8   7  -4       17.64       18.78      1.85 o 
   9   7  -4       57.68       53.07      2.67 o 
  10   7  -4       71.14       65.40      3.00 o 
  11   7  -4      359.35      353.89      5.58 o 
  12   7  -4        3.94        0.51      1.78 o 
  13   7  -4       85.82       90.93      3.80 o 
  14   7  -4       27.03       20.82      2.47 o 
  15   7  -4       57.64       59.20      3.59 o 
  16   7  -4        5.87        3.73      2.42 o 
   0   8  -4      270.21      243.60     14.55 o 
   1   8  -4       20.45       21.26      2.40 o 
   2   8  -4       22.00       19.19      2.00 o 
   3   8  -4       50.40       44.54      2.71 o 
   4   8  -4      441.85      426.93      9.05 o 
   5   8  -4       12.85       13.71      2.01 o 
   6   8  -4      111.63      117.97      4.05 o 
   7   8  -4      111.13      104.76      3.87 o 
   8   8  -4       20.13       16.46      2.24 o 
   9   8  -4        8.85        5.88      1.93 o 
  10   8  -4      139.75      141.16      3.65 o 
  11   8  -4      105.23      103.07      3.78 o 
  12   8  -4       99.63       98.80      4.31 o 
  13   8  -4        4.08        2.35      2.27 o 
  14   8  -4        6.64        3.00      2.30 o 
   1   9  -4       86.87       84.98      4.42 o 
   2   9  -4       30.72       24.33      2.68 o 
   3   9  -4       21.52       16.28      2.69 o 
   4   9  -4       21.84       14.24      2.72 o 
   5   9  -4       82.67       77.67      3.97 o 
   6   9  -4       63.39       59.78      3.70 o 
   7   9  -4       63.80       53.27      3.71 o 
   8   9  -4        2.74        2.71      2.33 o 
   9   9  -4      113.74      104.42      4.10 o 
  10   9  -4      108.71      104.88      5.17 o 
  11   9  -4       24.12       14.51      2.37 o 
  12   9  -4        3.09        0.00      2.17 o 
  13   9  -4       15.31        8.44      2.76 o 
   0  10  -4      206.89      167.48      7.48 o 
   1  10  -4       27.31       17.05      2.88 o 
   2  10  -4       17.01        9.48      2.91 o 
   3  10  -4       55.83       47.62      3.53 o 
   4  10  -4       59.82       54.51      3.96 o 
   5  10  -4       17.72        6.47      2.95 o 
   6  10  -4        1.37        0.00      2.92 o 
   7  10  -4       33.66       28.02      3.35 o 
   8  10  -4      224.73      225.17      9.00 o 
   9  10  -4        0.53        0.00      2.64 o 
  10  10  -4        3.30        0.00      2.85 o 
   1  11  -4       26.07       13.78      3.43 o 
   2  11  -4      125.84      112.11      5.28 o 
   3  11  -4        4.86        0.00      3.15 o 
   4  11  -4       10.48        0.00      3.14 o 
   5  11  -4       20.90        9.45      3.38 o 
   6  11  -4       69.85       58.02      4.19 o 
   7  11  -4        1.06        0.00      3.18 o 
   2   0  -3      568.24      606.65     17.14 o 
   4   0  -3      154.19      163.05      3.24 o 
   6   0  -3      204.68      220.88      5.28 o 
   8   0  -3     2110.23     2158.55     32.85 o 
  10   0  -3      443.68      437.49      7.79 o 
  12   0  -3      406.73      411.25      7.40 o 
  14   0  -3     1369.82     1329.72     32.38 o 
  16   0  -3      291.93      286.12     10.48 o 
  18   0  -3      323.16      280.27     10.87 o 
  20   0  -3       29.49       33.07      5.50 o 
   0   1  -3     5946.73     5785.86    176.17 o 
   1   1  -3     5106.70     5314.99     88.78 o 
   2   1  -3     1690.31     1762.80     26.75 o 
   3   1  -3      479.82      496.13      8.00 o 
   4   1  -3     3130.71     3024.06     40.83 o 
   5   1  -3      128.96      160.12      5.07 o 
   6   1  -3      577.80      631.03      8.60 o 
   7   1  -3      482.39      473.17      7.61 o 
   8   1  -3     1213.50     1190.31     15.49 o 
   9   1  -3      203.85      218.59      4.37 o 
  10   1  -3      144.02      154.84      3.93 o 
  11   1  -3      136.00      128.04      3.86 o 
  12   1  -3     2277.15     2157.19     27.58 o 
  13   1  -3      188.69      170.16      4.42 o 
  14   1  -3      243.22      206.74      4.32 o 
  15   1  -3       44.70       41.55      3.33 o 
  16   1  -3       13.79       10.63      3.05 o 
  17   1  -3        4.05        1.04      3.05 o 
  18   1  -3       40.58       35.21      3.66 o 
  19   1  -3       81.51       67.87      5.22 o 
  20   1  -3       42.19       35.05      4.08 o 
   1   2  -3      889.88      979.14     11.27 o 
   2   2  -3     3979.23     3904.23     58.51 o 
   3   2  -3     1553.45     1595.26     28.82 o 
   4   2  -3       64.53       78.98      2.94 o 
   5   2  -3     2083.95     2179.47     29.60 o 
   6   2  -3     1217.90     1233.57     15.98 o 
   7   2  -3      100.82       97.17      3.44 o 
   8   2  -3      267.97      308.20      5.86 o 
   9   2  -3      110.64      121.43      3.90 o 
  10   2  -3     1120.46     1117.71     14.86 o 
  11   2  -3      718.76      683.73      9.67 o 
  12   2  -3        8.30       10.30      1.76 o 
  13   2  -3      586.67      553.15      8.21 o 
  14   2  -3       57.45       48.31      3.19 o 
  15   2  -3       42.77       36.71      2.18 o 
  16   2  -3      148.55      136.14      5.51 o 
  17   2  -3        3.05        0.00      3.07 o 
  18   2  -3       49.01       37.63      3.83 o 
  19   2  -3       30.53       19.44      3.80 o 
  20   2  -3       63.11       71.31      5.03 o 
   0   3  -3     5163.56     5313.68     88.82 o 
   1   3  -3      932.06     1073.63     13.32 o 
   2   3  -3      331.18      328.84      5.27 o 
   3   3  -3      278.49      252.60      4.08 o 
   4   3  -3      357.13      402.52      7.15 o 
   5   3  -3      224.94      221.30      4.96 o 
   6   3  -3       28.93       34.18      1.98 o 
   7   3  -3      398.90      406.76      6.34 o 
   8   3  -3      941.91      970.74     13.14 o 
   9   3  -3      879.62      886.31     12.13 o 
  10   3  -3      498.86      508.88      7.65 o 
  11   3  -3      270.65      251.75      4.88 o 
  12   3  -3      115.54      120.13      3.73 o 
  13   3  -3      158.12      137.10      3.91 o 
  14   3  -3      241.30      227.50      4.74 o 
  15   3  -3       42.94       47.13      3.58 o 
  16   3  -3       76.16       66.98      4.78 o 
  17   3  -3       18.24       13.70      3.73 o 
  18   3  -3       78.96       74.10      4.88 o 
  19   3  -3       56.48       46.19      4.23 o 
  20   3  -3        3.04        0.00      4.27 o 
   1   4  -3      983.87     1022.23     15.14 o 
   2   4  -3     1129.54     1092.34     15.12 o 
   3   4  -3       17.80       18.93      1.22 o 
   4   4  -3      185.34      204.14      3.72 o 
   5   4  -3      134.67      152.73      3.41 o 
   6   4  -3      733.55      743.31      9.88 o 
   7   4  -3      266.31      265.39      4.88 o 
   8   4  -3      213.20      216.36      4.61 o 
   9   4  -3      473.54      470.08      7.27 o 
  10   4  -3       37.92       35.93      2.19 o 
  11   4  -3      253.92      245.26      4.87 o 
  12   4  -3      190.43      187.16      4.41 o 
  13   4  -3      650.16      638.05      9.41 o 
  14   4  -3      167.84      164.67      4.35 o 
  15   4  -3       42.43       37.45      2.81 o 
  16   4  -3        6.41        7.99      2.28 o 
  17   4  -3      209.72      201.80      7.22 o 
  18   4  -3       48.57       45.26      4.04 o 
  19   4  -3       18.03       11.67      3.83 o 
   0   5  -3      366.58      403.76     11.17 o 
   1   5  -3      139.93      129.06      6.08 o 
   2   5  -3      155.89      159.57      3.45 o 
   3   5  -3      487.65      489.60      6.95 o 
   4   5  -3       77.10       76.96      3.28 o 
   5   5  -3      399.56      440.61      6.88 o 
   6   5  -3       30.43       35.44      2.26 o 
   7   5  -3      829.54      808.72      9.97 o 
   8   5  -3      133.50      128.26      3.08 o 
   9   5  -3      934.94      919.02     10.64 o 
  10   5  -3      143.87      149.01      3.32 o 
  11   5  -3      118.54      121.68      3.16 o 
  12   5  -3      252.60      243.15      4.44 o 
  13   5  -3       66.33       64.58      3.00 o 
  14   5  -3      124.95      116.74      4.03 o 
  15   5  -3      107.55      108.75      4.74 o 
  16   5  -3       20.80       21.47      2.53 o 
  17   5  -3       12.29        8.14      2.52 o 
  18   5  -3       30.92       28.20      3.59 o 
   1   6  -3      194.72      195.64      4.48 o 
   2   6  -3       48.27       46.68      2.36 o 
   3   6  -3      249.40      262.06      5.58 o 
   4   6  -3       23.60       29.51      2.09 o 
   5   6  -3      101.77      101.85      3.62 o 
   6   6  -3      348.67      355.79      6.53 o 
   7   6  -3      158.52      163.20      3.94 o 
   8   6  -3      191.97      190.49      3.82 o 
   9   6  -3       32.59       31.24      1.77 o 
  10   6  -3      257.05      242.86      4.13 o 
  11   6  -3      148.18      138.93      3.30 o 
  12   6  -3        0.97        0.00      1.54 o 
  13   6  -3      441.52      426.56      6.57 o 
  14   6  -3       75.91       75.25      4.96 o 
  15   6  -3       40.70       34.34      3.37 o 
  16   6  -3        1.26        0.00      2.37 o 
  17   6  -3      228.64      253.55     16.81 o 
   0   7  -3       52.44       58.61      4.07 o 
   1   7  -3      323.69      324.21      4.90 o 
   2   7  -3      287.66      281.51      5.34 o 
   3   7  -3      194.42      182.46      4.07 o 
   4   7  -3      136.59      147.91      3.90 o 
   5   7  -3      556.55      544.75      7.93 o 
   6   7  -3      157.34      151.42      6.00 o 
   7   7  -3      149.68      128.51      3.69 o 
   8   7  -3       94.56       90.90      3.06 o 
   9   7  -3       67.11       69.29      2.78 o 
  10   7  -3       65.61       61.60      3.99 o 
  11   7  -3       32.86       30.99      2.37 o 
  12   7  -3       46.95       37.90      2.34 o 
  13   7  -3      108.92      103.65      4.00 o 
  14   7  -3       26.57       26.01      2.26 o 
  15   7  -3       66.35       34.93      6.19 o 
  16   7  -3       21.55       16.02      2.85 o 
   1   8  -3      555.48      509.81      8.01 o 
   2   8  -3      268.87      262.87      5.04 o 
   3   8  -3      267.75      263.99      6.83 o 
   4   8  -3      121.34      125.73      4.08 o 
   5   8  -3      100.18      102.49      3.72 o 
   6   8  -3      175.82      177.30      4.42 o 
   7   8  -3      116.60      113.68      4.12 o 
   8   8  -3       73.40       66.07      3.13 o 
   9   8  -3       23.48       24.19      2.00 o 
  10   8  -3       25.17       22.57      1.98 o 
  11   8  -3        6.59        5.66      1.85 o 
  12   8  -3       23.04       25.09      2.78 o 
  13   8  -3       98.93      105.69      4.53 o 
  14   8  -3       37.59       39.81      3.74 o 
  15   8  -3        2.22        0.00      2.65 o 
   0   9  -3      325.73      310.98     11.82 o 
   1   9  -3        0.25        0.45      2.29 o 
   2   9  -3       23.08       26.93      2.29 o 
   3   9  -3      239.40      229.01      5.27 o 
   4   9  -3       25.35       25.26      2.39 o 
   5   9  -3       53.34       49.42      3.58 o 
   6   9  -3       12.48       10.39      2.27 o 
   7   9  -3       67.75       59.98      3.87 o 
   8   9  -3       49.01       40.47      2.86 o 
   9   9  -3        1.27        0.88      1.86 o 
  10   9  -3        2.63        2.77      1.86 o 
  11   9  -3      148.25      146.33      5.69 o 
  12   9  -3       73.09       78.09      5.82 o 
  13   9  -3        5.09        3.59      2.67 o 
   1  10  -3       43.62       33.41      3.20 o 
   2  10  -3      123.13      108.69      4.78 o 
   3  10  -3       42.32       33.17      3.08 o 
   4  10  -3       41.59       26.92      3.12 o 
   5  10  -3       63.82       62.20      4.45 o 
   6  10  -3       12.79        6.70      2.61 o 
   7  10  -3        0.50        0.00      2.52 o 
   8  10  -3        5.60        3.50      2.58 o 
   9  10  -3       32.76       26.23      3.89 o 
  10  10  -3       54.12       49.09      4.00 o 
  11  10  -3        4.77        5.76      3.73 o 
   0  11  -3       73.33       52.19      5.17 o 
   1  11  -3       13.09        1.85      3.21 o 
   2  11  -3        4.54        0.00      3.15 o 
   3  11  -3        0.34        0.00      3.14 o 
   4  11  -3      116.22      100.93      5.11 o 
   5  11  -3       17.42        5.96      3.19 o 
   6  11  -3       17.40        8.71      3.13 o 
   7  11  -3        5.67        0.00      3.07 o 
   8  11  -3       29.39       29.76      4.06 o 
   1  12  -3        7.87        0.00      3.51 o 
   2  12  -3       39.24       23.85      3.73 o 
   3  12  -3       11.99        0.00      3.42 o 
   2   0  -2      809.21      799.09     13.92 o 
   4   0  -2      250.23      233.91      4.29 o 
   6   0  -2     1469.04     1524.46     23.32 o 
   8   0  -2     2764.02     2789.64     42.09 o 
  10   0  -2     1321.67     1321.99     20.50 o 
  12   0  -2      267.62      251.69      5.49 o 
  14   0  -2     1443.50     1415.08     22.00 o 
  16   0  -2      578.96      535.85     15.29 o 
  18   0  -2      219.17      219.47      9.32 o 
  20   0  -2      215.85      198.39      9.62 o 
   1   1  -2      363.74      327.13      5.41 o 
   2   1  -2     5131.10     5123.59     77.55 o 
   3   1  -2     1954.77     1985.44     26.98 o 
   4   1  -2      525.50      515.48      6.97 o 
   5   1  -2      746.99      799.39     11.31 o 
   6   1  -2     3407.42     3302.66     41.52 o 
   7   1  -2      472.41      508.62      7.10 o 
   8   1  -2      118.30      150.64      2.84 o 
   9   1  -2      355.76      392.96      5.38 o 
  10   1  -2      561.58      537.32      7.12 o 
  11   1  -2      268.06      265.24      4.35 o 
  12   1  -2       74.38       80.28      3.78 o 
  13   1  -2      250.04      232.85      4.03 o 
  14   1  -2       45.03       39.79      2.43 o 
  15   1  -2      207.53      184.31      4.30 o 
  16   1  -2      110.74      115.34      4.41 o 
  17   1  -2      116.78       91.73      5.08 o 
  18   1  -2        6.74        1.25      3.09 o 
  19   1  -2       12.49       10.12      3.47 o 
  20   1  -2       43.87       45.64      4.39 o 
   0   2  -2    34632.73    38316.02   1063.18 o 
   1   2  -2    19518.76    20511.27    262.81 o 
   2   2  -2     2826.51     2894.36     38.29 o 
   3   2  -2      610.20      616.96      9.90 o 
   4   2  -2     2809.42     2672.36     40.30 o 
   5   2  -2     1695.76     1717.08     21.89 o 
   6   2  -2      454.94      521.24      7.33 o 
   7   2  -2      182.32      202.46      3.82 o 
   8   2  -2      209.94      181.52      3.63 o 
   9   2  -2     1611.97     1563.41     20.16 o 
  10   2  -2      154.76      172.99      3.57 o 
  11   2  -2       55.25       56.35      2.61 o 
  12   2  -2      101.23       90.36      2.84 o 
  13   2  -2      214.30      196.19      3.77 o 
  14   2  -2       47.25       40.89      2.41 o 
  15   2  -2      105.37       94.54      4.17 o 
  16   2  -2       87.52       82.46      3.74 o 
  17   2  -2       38.27       32.03      2.83 o 
  18   2  -2       10.75        8.84      3.35 o 
  19   2  -2       18.90       17.03      3.58 o 
  20   2  -2       19.37       12.47      3.61 o 
   1   3  -2     2804.34     2799.76     37.44 o 
   2   3  -2     2271.06     2379.88     31.87 o 
   3   3  -2        7.50       10.84      0.91 o 
   4   3  -2      663.66      718.29      9.18 o 
   5   3  -2     1155.53     1233.93     19.14 o 
   6   3  -2      555.90      594.30      9.19 o 
   7   3  -2      365.52      407.75      6.11 o 
   8   3  -2      188.85      180.84      3.84 o 
   9   3  -2      332.56      317.56      5.45 o 
  10   3  -2       77.82       72.33      3.17 o 
  11   3  -2       34.42       29.46      1.94 o 
  12   3  -2       71.53       66.49      2.68 o 
  13   3  -2      167.74      157.13      4.04 o 
  14   3  -2      458.76      431.68      7.09 o 
  15   3  -2       27.99       21.84      2.11 o 
  16   3  -2       39.09       48.33      3.01 o 
  17   3  -2      183.03      159.53      8.47 o 
  18   3  -2      102.44      100.03      5.60 o 
  19   3  -2       59.63       54.64      4.39 o 
  20   3  -2       59.08       57.55      4.70 o 
   0   4  -2      213.58      216.87      5.03 o 
   1   4  -2     1819.12     1901.75     21.52 o 
   2   4  -2       73.57       67.57      2.46 o 
   3   4  -2     3565.93     3737.40     44.89 o 
   4   4  -2     1520.65     1553.07     19.08 o 
   5   4  -2      212.88      211.99      3.80 o 
   6   4  -2      659.21      700.50      9.29 o 
   7   4  -2      717.11      739.72      8.60 o 
   8   4  -2       27.86       29.31      1.56 o 
   9   4  -2       17.29       19.18      1.45 o 
  10   4  -2       68.68       67.19      3.16 o 
  11   4  -2      115.84      108.46      3.47 o 
  12   4  -2      540.78      564.88      8.42 o 
  13   4  -2      389.21      366.24      6.22 o 
  14   4  -2       35.28       36.37      2.25 o 
  15   4  -2       63.54       60.75      3.24 o 
  16   4  -2       52.41       53.52      3.64 o 
  17   4  -2       24.92       19.24      2.50 o 
  18   4  -2       14.70        5.41      2.77 o 
  19   4  -2      141.87      141.19      8.86 o 
   1   5  -2       95.13      100.00      2.64 o 
   2   5  -2       20.88       19.39      1.26 o 
   3   5  -2      772.99      744.86      9.68 o 
   4   5  -2      329.80      361.10      5.51 o 
   5   5  -2     1199.89     1226.90     16.70 o 
   6   5  -2      407.55      415.66      6.37 o 
   7   5  -2      793.23      831.48     10.13 o 
   8   5  -2      244.18      245.85      3.88 o 
   9   5  -2      193.12      186.46      3.41 o 
  10   5  -2      190.25      219.54      3.76 o 
  11   5  -2     1085.79     1047.62     11.98 o 
  12   5  -2       26.75       24.15      1.59 o 
  13   5  -2      198.35      195.26      4.12 o 
  14   5  -2       51.53       43.69      2.77 o 
  15   5  -2        8.24        6.31      2.12 o 
  16   5  -2       10.67        4.08      2.20 o 
  17   5  -2       24.01       28.01      3.29 o 
  18   5  -2       11.58       13.20      4.12 o 
  19   5  -2       22.00       21.88      4.67 o 
   0   6  -2      148.58      179.53      5.20 o 
   1   6  -2      370.92      362.69      5.34 o 
   2   6  -2      107.97      126.79      3.43 o 
   3   6  -2      744.52      730.72      9.86 o 
   4   6  -2      249.69      241.18      4.63 o 
   5   6  -2      187.00      201.09      4.36 o 
   6   6  -2      446.03      470.08      6.90 o 
   7   6  -2      148.71      137.48      4.14 o 
   8   6  -2       20.30       23.51      1.49 o 
   9   6  -2        7.96        9.52      1.39 o 
  10   6  -2      159.13      134.87      3.11 o 
  11   6  -2      942.48      926.15     11.71 o 
  12   6  -2       44.92       35.49      2.05 o 
  13   6  -2       52.98       48.50      2.81 o 
  14   6  -2        0.35        0.00      1.71 o 
  15   6  -2      129.70      137.84      5.37 o 
  16   6  -2        6.43        7.41      2.42 o 
  17   6  -2        1.45        0.00      2.87 o 
  18   6  -2        3.94        8.79      3.15 o 
   1   7  -2      369.38      338.63      4.78 o 
   2   7  -2        9.46       15.21      2.03 o 
   3   7  -2       21.25       21.64      1.88 o 
   4   7  -2      122.16      126.59      3.64 o 
   5   7  -2      953.83      909.10     12.01 o 
   6   7  -2        8.23       11.79      1.80 o 
   7   7  -2      122.85      125.70      3.72 o 
   8   7  -2      153.79      159.05      3.64 o 
   9   7  -2      429.64      410.74      6.11 o 
  10   7  -2      147.31      141.37      4.66 o 
  11   7  -2      130.04      137.40      4.29 o 
  12   7  -2       31.00       33.81      2.56 o 
  13   7  -2      104.62      102.46      4.97 o 
  14   7  -2        4.68        1.06      2.29 o 
  15   7  -2       11.86        9.63      2.49 o 
  16   7  -2       67.48       81.27      5.20 o 
  17   7  -2       22.74       36.00      5.91 o 
   0   8  -2      347.01      331.65      6.75 o 
   1   8  -2      183.93      178.84      3.75 o 
   2   8  -2      178.97      178.27      3.81 o 
   3   8  -2      314.08      298.14      5.93 o 
   4   8  -2      592.43      578.32      8.46 o 
   5   8  -2      186.39      194.67      4.50 o 
   6   8  -2        2.60        0.44      1.75 o 
   7   8  -2      208.55      211.81      4.60 o 
   8   8  -2      271.04      248.45      5.00 o 
   9   8  -2       54.75       46.48      4.51 o 
  10   8  -2        1.34        0.00      1.61 o 
  11   8  -2       52.16       50.36      3.53 o 
  12   8  -2      233.81      226.40      6.34 o 
  13   8  -2       10.89       16.07      2.61 o 
  14   8  -2       10.86        9.75      3.34 o 
  15   8  -2       10.71        9.23      3.58 o 
  16   8  -2        2.72        2.64      3.91 o 
   1   9  -2       70.40       74.41      3.81 o 
   2   9  -2       46.11       41.69      2.67 o 
   3   9  -2       12.93       14.20      2.01 o 
   4   9  -2       69.82       58.57      3.91 o 
   5   9  -2      270.69      262.94      5.54 o 
   6   9  -2      224.74      216.99      5.79 o 
   7   9  -2       63.62       74.80      3.96 o 
   8   9  -2       21.05       18.07      2.02 o 
   9   9  -2       96.15       99.81      4.39 o 
  10   9  -2      148.42      155.66      5.34 o 
  11   9  -2       54.24       69.12      5.04 o 
  12   9  -2       12.30       15.80      3.39 o 
  13   9  -2       27.32       32.11      3.71 o 
  14   9  -2       21.02       20.65      3.72 o 
   0  10  -2      146.93      127.99      7.33 o 
   1  10  -2       18.26       14.52      2.98 o 
   2  10  -2       13.98        9.25      2.96 o 
   3  10  -2        9.16        7.64      2.44 o 
   4  10  -2       69.67       61.40      4.65 o 
   5  10  -2        2.82        0.90      3.26 o 
   6  10  -2       18.67       17.96      3.58 o 
   7  10  -2        4.53        2.05      2.38 o 
   8  10  -2       58.25       55.87      5.30 o 
   9  10  -2        2.83        1.81      3.10 o 
  10  10  -2      107.81       91.69     11.40 o 
  11  10  -2        4.81        2.80      2.80 o 
  12  10  -2       18.87       16.52      4.09 o 
   1  11  -2       50.04       34.53      3.45 o 
   2  11  -2       11.14        2.59      3.02 o 
   3  11  -2       42.57       31.56      3.36 o 
   4  11  -2       46.42       33.01      3.58 o 
   5  11  -2        6.62        4.09      3.26 o 
   6  11  -2      102.60       75.83      7.05 o 
   7  11  -2       31.53       23.42      3.79 o 
   8  11  -2       32.41       21.46      3.75 o 
   9  11  -2       33.24       22.95      3.85 o 
   0  12  -2      131.73      120.23      7.84 o 
   1  12  -2        2.41        0.00      3.23 o 
   2  12  -2        1.27        0.00      3.30 o 
   3  12  -2       15.82        7.55      3.55 o 
   4  12  -2       37.01       23.79      3.76 o 
   5  12  -2        3.55        0.00      3.76 o 
   2   0  -1     2261.67     2337.98     42.96 o 
   4   0  -1     1091.30     1062.08     25.19 o 
   6   0  -1      905.91      845.19     13.16 o 
   8   0  -1     3141.40     3249.20     48.89 o 
  10   0  -1      227.24      225.59      5.01 o 
  12   0  -1      436.49      408.48      7.53 o 
  14   0  -1      690.87      663.27     11.20 o 
  16   0  -1       23.14       29.43      2.86 o 
  18   0  -1       93.26       74.70      7.06 o 
  20   0  -1       23.44       22.83      5.33 o 
   0   1  -1     5168.49     4879.58     95.00 o 
   1   1  -1     3377.99     3284.36     60.51 o 
   2   1  -1     1179.15     1103.16     15.65 o 
   3   1  -1       42.82       47.87      4.19 o 
   4   1  -1     5584.71     5580.16     64.86 o 
   5   1  -1      648.63      615.32      7.51 o 
   6   1  -1     6386.41     6492.52     74.75 o 
   7   1  -1      410.43      415.90      4.94 o 
   8   1  -1     1736.22     1752.70     18.84 o 
   9   1  -1       32.00       33.97      1.45 o 
  10   1  -1      531.45      532.12      6.40 o 
  11   1  -1       66.11       68.02      3.07 o 
  12   1  -1      960.19      901.15     10.22 o 
  13   1  -1      230.14      217.73      3.56 o 
  14   1  -1       71.88       63.90      2.65 o 
  15   1  -1      243.68      216.35      4.74 o 
  16   1  -1       21.75       19.95      1.76 o 
  17   1  -1       49.99       38.24      3.08 o 
  18   1  -1       30.69       35.74      2.80 o 
  19   1  -1        3.88        0.00      3.14 o 
  20   1  -1      139.57      133.44      6.56 o 
  21   1  -1        0.32        0.00      3.46 o 
   1   2  -1     1537.95     1596.84     19.45 o 
   2   2  -1     4113.13     4008.19     53.63 o 
   3   2  -1      410.06      444.60      6.54 o 
   4   2  -1      879.04      850.57     13.60 o 
   5   2  -1      969.08     1005.30     13.01 o 
   6   2  -1      933.54      915.26     10.93 o 
   7   2  -1     2302.62     2382.96     27.64 o 
   8   2  -1      298.21      293.73      5.64 o 
   9   2  -1      128.90      153.61      2.98 o 
  10   2  -1      442.45      450.28      6.17 o 
  11   2  -1      132.46      124.09      3.12 o 
  12   2  -1     1174.56     1145.69     13.88 o 
  13   2  -1      209.00      208.28      3.57 o 
  14   2  -1     1205.84     1155.96     14.09 o 
  15   2  -1      119.69      128.29      3.44 o 
  16   2  -1      182.03      181.83      6.37 o 
  17   2  -1       12.23       11.01      2.14 o 
  18   2  -1      201.85      189.94      7.73 o 
  19   2  -1       61.16       45.80      3.99 o 
  20   2  -1        6.00        1.72      3.34 o 
   0   3  -1     2061.97     1845.08     55.13 o 
   1   3  -1     4933.45     4880.96     56.36 o 
   2   3  -1      775.69      782.44      9.40 o 
   3   3  -1      804.38      728.05      9.24 o 
   4   3  -1      319.03      306.12      4.86 o 
   5   3  -1       29.55       24.55      1.18 o 
   6   3  -1       84.17       89.55      2.27 o 
   7   3  -1      860.67      842.21     11.19 o 
   8   3  -1     1049.51     1054.73     13.85 o 
   9   3  -1      399.97      381.40      5.42 o 
  10   3  -1      177.46      174.45      4.07 o 
  11   3  -1      960.79      928.22     11.43 o 
  12   3  -1      367.80      366.04      5.40 o 
  13   3  -1     1107.57     1031.43     12.69 o 
  14   3  -1       66.65       62.26      4.82 o 
  15   3  -1      122.07      121.36      4.32 o 
  16   3  -1      118.18      112.66      4.08 o 
  17   3  -1        2.42        2.22      2.13 o 
  18   3  -1       44.62       43.54      3.55 o 
  19   3  -1       50.17       49.97      7.13 o 
  20   3  -1        4.41        1.24      3.47 o 
   1   4  -1     1259.36     1216.53     13.94 o 
   2   4  -1      100.14      101.79      2.09 o 
   3   4  -1      583.82      558.22      6.43 o 
   4   4  -1       34.58       41.27      1.72 o 
   5   4  -1      442.16      429.61      6.01 o 
   6   4  -1      357.70      353.95      4.55 o 
   7   4  -1      690.65      698.33      8.06 o 
   8   4  -1      388.18      430.62      5.48 o 
   9   4  -1      466.38      459.64      6.29 o 
  10   4  -1       11.02       11.75      1.29 o 
  11   4  -1      533.75      518.44      6.99 o 
  12   4  -1      279.27      279.92      5.18 o 
  13   4  -1      887.04      866.25     12.00 o 
  14   4  -1      259.52      253.45      5.07 o 
  15   4  -1       74.93       66.00      3.57 o 
  16   4  -1       24.82       23.54      2.62 o 
  17   4  -1      270.74      259.59     10.20 o 
  18   4  -1      112.00      122.91      6.59 o 
  19   4  -1       26.98       17.44      4.80 o 
  20   4  -1       34.00       39.47      5.71 o 
   0   5  -1       19.59       20.26      1.42 o 
   1   5  -1     1576.74     1628.48     17.65 o 
   2   5  -1      221.50      221.15      3.45 o 
   3   5  -1       98.45      103.27      2.28 o 
   4   5  -1      588.37      624.32      7.28 o 
   5   5  -1      158.23      163.21      3.57 o 
   6   5  -1       68.14       60.80      2.70 o 
   7   5  -1      596.58      612.65      7.35 o 
   8   5  -1        9.68       11.17      1.17 o 
   9   5  -1      127.38      127.92      2.79 o 
  10   5  -1       46.22       49.01      2.27 o 
  11   5  -1      470.69      451.22      6.45 o 
  12   5  -1      323.33      322.60      5.19 o 
  13   5  -1      204.60      178.98      3.93 o 
  14   5  -1       13.29       13.83      2.00 o 
  15   5  -1       90.47       86.84      6.33 o 
  16   5  -1      100.77      103.87      4.68 o 
  17   5  -1        7.68        6.35      3.06 o 
  18   5  -1        9.26       17.20      3.19 o 
  19   5  -1       28.57       30.13      9.07 o 
   1   6  -1      793.18      772.85      8.97 o 
   2   6  -1      458.24      473.50      6.08 o 
   3   6  -1      152.81      154.33      3.48 o 
   4   6  -1       13.30       11.03      1.25 o 
   5   6  -1      197.60      184.08      3.58 o 
   6   6  -1      101.06      109.37      4.16 o 
   7   6  -1      444.33      452.54      6.18 o 
   8   6  -1       27.63       27.32      2.61 o 
   9   6  -1      266.79      258.28      4.87 o 
  10   6  -1      100.44       91.67      3.02 o 
  11   6  -1      165.37      163.82      4.02 o 
  12   6  -1        7.85        3.03      1.49 o 
  13   6  -1        4.10        0.00      1.47 o 
  14   6  -1        1.06        0.00      2.02 o 
  15   6  -1       21.59       23.89      3.10 o 
  16   6  -1       22.79       19.54      2.92 o 
  17   6  -1      270.61      288.99     10.00 o 
  18   6  -1       12.44       22.81      3.49 o 
   0   7  -1     1061.42     1126.35     17.89 o 
   1   7  -1      468.06      459.17      5.95 o 
   2   7  -1      111.79      120.84      3.12 o 
   3   7  -1      274.59      248.61      7.34 o 
   4   7  -1      207.85      217.41      4.61 o 
   5   7  -1        8.30       10.70      1.33 o 
   6   7  -1        5.21        6.94      1.64 o 
   7   7  -1      585.55      590.65      8.38 o 
   8   7  -1      520.49      494.47     10.98 o 
   9   7  -1       71.19       71.21      3.57 o 
  10   7  -1       18.26       16.06      2.05 o 
  11   7  -1      151.29      151.53      7.17 o 
  12   7  -1      128.47      139.41      5.22 o 
  13   7  -1        5.41        1.67      1.75 o 
  14   7  -1       47.45       56.32      4.06 o 
  15   7  -1       38.86       42.03      3.55 o 
  16   7  -1       38.34       38.40      3.76 o 
  17   7  -1        7.53        8.60      3.52 o 
   1   8  -1      252.50      231.63      4.26 o 
   2   8  -1      239.64      251.43      4.21 o 
   3   8  -1      124.38      116.70      3.84 o 
   4   8  -1       30.33       37.67      2.04 o 
   5   8  -1      605.55      582.71      8.52 o 
   6   8  -1       15.50       19.32      2.06 o 
   7   8  -1       87.49       79.78      3.72 o 
   8   8  -1      100.80      103.90      4.03 o 
   9   8  -1        5.31        2.06      1.93 o 
  10   8  -1       35.05       33.52      2.70 o 
  11   8  -1       42.20       41.80      3.34 o 
  12   8  -1       55.42       53.37      4.04 o 
  13   8  -1      304.45      320.97      7.69 o 
  14   8  -1        3.43        7.93      3.31 o 
  15   8  -1       22.97       34.74      3.77 o 
  16   8  -1        6.22        9.69      3.59 o 
   0   9  -1      378.22      379.15     12.65 o 
   1   9  -1       32.26       30.37      2.02 o 
   2   9  -1       32.23       33.50      2.08 o 
   3   9  -1      337.37      340.18      6.05 o 
   4   9  -1      389.66      391.87      6.99 o 
   5   9  -1      115.78      117.49      4.19 o 
   6   9  -1       30.57       29.39      2.72 o 
   7   9  -1        3.05        6.91      3.28 o 
   8   9  -1      145.22      145.65      4.95 o 
   9   9  -1        3.32        6.07      3.76 o 
  10   9  -1       48.48       50.33      4.20 o 
  11   9  -1      119.26      125.72      5.48 o 
  12   9  -1        3.04        3.98      3.13 o 
  13   9  -1        0.57        4.06      3.30 o 
  14   9  -1       16.95       22.40      3.71 o 
   1  10  -1       29.24       33.36      3.14 o 
   2  10  -1      425.52      429.42     13.37 o 
   3  10  -1       44.11       48.60      3.16 o 
   4  10  -1        6.35        9.15      2.31 o 
   5  10  -1      149.20      153.72      7.04 o 
   6  10  -1      141.21      139.54      8.45 o 
   7  10  -1       33.29       38.18      5.28 o 
   8  10  -1       62.60       52.21      8.45 o 
   9  10  -1        8.66       12.93      4.87 o 
  10  10  -1       19.76       24.77      4.24 o 
  11  10  -1       23.91       31.91      4.94 o 
  12  10  -1       30.69       33.88      6.27 o 
   0  11  -1        2.63        1.86      4.28 o 
   1  11  -1       52.47       54.36      4.98 o 
   2  11  -1        6.61        1.58      2.92 o 
   3  11  -1       13.71       11.23      3.16 o 
   4  11  -1      183.56      174.12      5.99 o 
   5  11  -1       32.46       27.16      4.71 o 
   6  11  -1       16.86        8.23      3.55 o 
   7  11  -1       27.27       12.97      3.56 o 
   8  11  -1        9.77       10.52      4.18 o 
   9  11  -1       10.91       11.65      5.57 o 
  10  11  -1        7.56        9.15      4.39 o 
   1  12  -1        8.58        0.85      3.26 o 
   2  12  -1       66.12       55.33      4.99 o 
   3  12  -1       41.82       32.29      3.57 o 
   4  12  -1       18.83        9.89      3.27 o 
   5  12  -1        7.54        0.00      4.26 o 
   2   0   0     7604.51     7125.27    156.00 o 
   4   0   0    12218.29    12021.12    182.11 o 
   6   0   0      656.35      644.43     10.21 o 
   8   0   0     8516.23     8631.26    129.35 o 
  10   0   0     1365.05     1426.45     22.04 o 
  12   0   0      161.50      158.55      4.39 o 
  14   0   0       66.08       57.78      3.72 o 
  16   0   0       78.87       85.12      4.04 o 
  18   0   0       38.76       43.33      4.00 o 
  20   0   0        1.11        0.00      4.56 o 
   2   1   0     4971.40     4903.62     54.68 o 
   3   1   0        8.86        7.95      0.78 o 
   4   1   0     4059.07     3893.51     41.76 o 
   5   1   0        7.00       10.25      0.81 o 
   6   1   0     1229.28     1209.81     13.07 o 
   7   1   0     3776.42     3777.41     40.05 o 
   8   1   0     2046.64     2086.84     22.35 o 
   9   1   0      437.01      474.79      5.66 o 
  10   1   0      133.43      118.16      2.65 o 
  11   1   0       42.66       37.90      1.87 o 
  12   1   0      348.43      383.07      5.10 o 
  13   1   0      753.60      719.27      8.46 o 
  14   1   0      159.01      164.72      4.32 o 
  15   1   0       21.21       24.00      1.64 o 
  16   1   0      529.57      528.48      7.30 o 
  17   1   0        1.67        5.67      1.77 o 
  18   1   0        5.55        2.20      2.04 o 
  19   1   0       71.10       70.69      4.70 o 
  20   1   0      147.17      154.07      5.96 o 
  21   1   0       24.37       16.63      3.65 o 
   0   2   0     1025.61      992.33     18.11 o 
   1   2   0     5825.52     5524.58     64.31 o 
   2   2   0     2916.73     2810.95     31.41 o 
   3   2   0      344.44      289.38      3.77 o 
   4   2   0     1623.54     1549.02     16.70 o 
   5   2   0      825.63      826.37      9.11 o 
   6   2   0      741.49      714.01      7.99 o 
   7   2   0     1240.54     1289.69     14.00 o 
   8   2   0       93.20      117.44      2.29 o 
   9   2   0        4.29        2.94      0.89 o 
  10   2   0      455.33      473.19      6.39 o 
  11   2   0      125.13      121.45      2.89 o 
  12   2   0      391.43      379.73      5.31 o 
  13   2   0      368.26      363.71      4.98 o 
  14   2   0        1.89        0.86      1.32 o 
  15   2   0      641.42      650.86      8.65 o 
  16   2   0        0.35        0.44      1.61 o 
  17   2   0       26.89       24.70      1.98 o 
  18   2   0       37.21       47.28      2.91 o 
  19   2   0      201.71      208.51      8.65 o 
  20   2   0       35.79       37.95      4.73 o 
   1   3   0      111.58      114.21      3.84 o 
   2   3   0     1342.96     1290.07     13.91 o 
   3   3   0      377.85      386.69      5.30 o 
   4   3   0       23.15       24.08      1.04 o 
   5   3   0        1.73        1.56      0.63 o 
   6   3   0     5620.14     5698.79     60.40 o 
   7   3   0       30.77       27.67      1.31 o 
   8   3   0      920.35     1036.82     11.44 o 
   9   3   0       28.26       18.56      1.47 o 
  10   3   0      279.66      253.56      3.83 o 
  11   3   0       37.29       50.30      2.38 o 
  12   3   0      521.64      510.83      6.39 o 
  13   3   0       60.60       48.44      2.24 o 
  14   3   0       96.49       79.22      2.99 o 
  15   3   0      168.30      134.66      3.50 o 
  16   3   0       18.86       13.81      1.81 o 
  17   3   0       62.71       69.21      4.72 o 
  18   3   0        2.82        4.60      2.59 o 
  19   3   0        4.40        2.68      2.83 o 
  20   3   0       24.91       27.01      3.63 o 
   0   4   0      318.03      357.39      6.25 o 
   1   4   0      143.74      126.34      2.92 o 
   2   4   0      149.05      144.31      2.48 o 
   3   4   0      165.60      135.53      2.51 o 
   4   4   0      138.80      135.57      2.76 o 
   5   4   0     3050.02     3236.87     34.47 o 
   6   4   0       29.28       36.85      1.59 o 
   7   4   0       31.69       62.28      1.92 o 
   8   4   0      550.77      574.16      6.84 o 
   9   4   0       99.76       96.99      2.42 o 
  10   4   0       12.07       18.85      1.18 o 
  11   4   0      141.32      142.72      3.69 o 
  12   4   0      347.92      354.12      5.41 o 
  13   4   0      103.48       87.20      3.16 o 
  14   4   0       60.90       49.85      2.36 o 
  15   4   0       61.11       54.87      3.17 o 
  16   4   0       12.35        8.64      2.49 o 
  17   4   0       56.52       64.07      6.87 o 
  18   4   0        3.23        5.34      2.98 o 
  19   4   0       26.29       36.02      4.81 o 
  20   4   0        0.34        0.00      4.27 o 
   1   5   0      146.30      162.53      2.87 o 
   2   5   0      104.71       92.83      2.35 o 
   3   5   0        5.48        4.38      0.88 o 
   4   5   0      262.41      301.36      4.02 o 
   5   5   0     1162.26     1113.56     12.30 o 
   6   5   0      236.09      234.03      3.54 o 
   7   5   0        7.47        7.19      1.07 o 
   8   5   0      406.78      426.00      5.48 o 
   9   5   0       89.74       84.09      2.36 o 
  10   5   0      243.34      245.40      4.68 o 
  11   5   0      292.01      269.26      6.44 o 
  12   5   0        2.73        0.00      1.34 o 
  13   5   0      254.44      254.57      6.27 o 
  14   5   0        7.86        3.26      1.78 o 
  15   5   0       14.76       11.27      2.44 o 
  16   5   0        0.01        1.09      2.65 o 
  17   5   0       41.14       44.90      5.14 o 
  18   5   0        0.02        4.70      3.11 o 
  19   5   0        0.28        3.87      4.61 o 
   0   6   0       51.09       73.19      3.85 o 
   1   6   0     1665.69     1637.57     17.83 o 
   2   6   0      297.46      333.35      5.68 o 
   3   6   0     2771.64     2655.89     28.51 o 
   4   6   0        3.47        2.95      1.25 o 
   5   6   0      653.76      672.18      8.35 o 
   6   6   0       45.49       36.32      1.92 o 
   7   6   0      337.18      301.05      4.34 o 
   8   6   0      263.78      276.10      4.13 o 
   9   6   0      425.91      423.93     11.84 o 
  10   6   0       59.30       54.67      3.26 o 
  11   6   0      427.93      431.48      8.49 o 
  12   6   0       40.56       35.55      2.96 o 
  13   6   0       24.54       22.03      2.80 o 
  14   6   0       13.65       12.31      2.52 o 
  15   6   0       37.23       40.77      3.32 o 
  16   6   0        0.25        2.25      2.89 o 
  17   6   0        4.41        5.02      3.11 o 
  18   6   0        0.53        1.80      3.45 o 
   1   7   0      767.14      759.46      8.95 o 
   2   7   0      766.67      802.57      9.39 o 
   3   7   0       35.05       35.63      1.65 o 
   4   7   0       82.60       79.55      2.65 o 
   5   7   0      855.19      828.83      9.67 o 
   6   7   0       40.84       38.03      1.98 o 
   7   7   0        2.91        1.88      1.22 o 
   8   7   0      106.83      112.20      3.95 o 
   9   7   0      680.03      653.57     10.20 o 
  10   7   0      546.32      383.14     13.73 o 
  11   7   0        1.23        0.97      1.80 o 
  12   7   0       24.96       29.96      3.02 o 
  13   7   0      178.91      183.91      5.95 o 
  14   7   0       25.89       25.18      3.25 o 
  15   7   0        1.03        5.26      3.09 o 
  16   7   0       13.51       15.50      3.52 o 
  17   7   0       12.79       14.15      3.52 o 
   0   8   0      711.31      742.60     12.59 o 
   1   8   0        2.14        0.88      1.39 o 
   2   8   0       28.71       27.47      1.64 o 
   3   8   0      238.80      224.00      4.00 o 
   4   8   0      152.94      150.96      3.42 o 
   5   8   0       13.05       18.56      1.65 o 
   6   8   0      412.37      398.83      5.70 o 
   7   8   0      309.14      311.38      6.34 o 
   8   8   0       87.50       80.52      3.99 o 
   9   8   0       56.49       26.33      3.81 o 
  10   8   0      345.26      326.81     11.33 o 
  11   8   0       86.94       91.29      5.18 o 
  12   8   0      370.26      380.67      8.44 o 
  13   8   0        3.55        7.33      3.19 o 
  14   8   0       11.13       11.25      3.37 o 
  15   8   0       26.69       35.59      3.87 o 
  16   8   0        4.06        7.23      3.65 o 
   1   9   0       69.93       65.20      3.18 o 
   2   9   0       12.04       10.60      1.96 o 
   3   9   0      127.84      123.25      3.43 o 
   4   9   0      210.90      196.28      4.19 o 
   5   9   0      174.01      162.75      5.88 o 
   6   9   0      124.33      132.73      6.07 o 
   7   9   0      329.31      352.12      9.36 o 
   8   9   0      237.74      248.49     10.72 o 
   9   9   0        0.01        3.73      4.95 o 
  10   9   0       97.76      101.21      6.72 o 
  11   9   0        1.35        1.00      3.39 o 
  12   9   0        3.14        3.42      3.36 o 
  13   9   0        0.61        0.00      3.68 o 
  14   9   0        6.22       10.04      4.34 o 
   0  10   0       83.49       83.03      5.14 o 
   1  10   0       53.47       57.85      2.92 o 
   2  10   0       22.51       26.10      2.22 o 
   3  10   0       22.13       25.81      2.34 o 
   4  10   0      149.54      155.02      7.97 o 
   5  10   0        0.56        1.78      2.30 o 
   6  10   0       26.37       19.44      3.62 o 
   7  10   0        1.61        1.71      3.59 o 
   8  10   0        0.71        5.09      3.65 o 
   9  10   0        1.39        8.29      7.81 o 
  10  10   0       19.35       19.58      5.63 o 
  11  10   0        1.02        0.00      3.72 o 
  12  10   0       31.14       28.72      4.17 o 
   1  11   0       21.93       18.82      2.79 o 
   2  11   0        8.61        5.22      2.52 o 
   3  11   0        0.03        0.00      2.91 o 
   4  11   0       41.27       42.43      4.59 o 
   5  11   0       24.12       20.94      3.33 o 
   6  11   0      129.69      122.57     12.48 o 
   7  11   0        0.16        1.29      6.23 o 
   8  11   0        8.68       14.77      6.76 o 
   9  11   0        2.77        7.30      8.04 o 
  10  11   0       37.75       42.90      5.91 o 
   0  12   0       36.08       34.54      5.06 o 
   1  12   0       56.01       39.61      3.64 o 
   2  12   0        1.53        0.00      3.03 o 
   3  12   0        6.01        1.82      3.31 o 
   4  12   0        7.26        0.00      3.51 o 
   5  12   0        1.51        0.00      4.65 o 
   6  12   0        0.35        0.00      3.87 o 
   2   0   1     2274.84     2279.91     35.13 o 
   4   0   1     1086.81     1050.38     20.06 o 
   6   0   1      902.33      852.30     13.28 o 
   8   0   1     3142.12     3306.40     49.79 o 
  10   0   1      241.99      247.58      5.26 o 
  12   0   1      426.67      418.15      7.86 o 
  14   0   1      669.84      660.65     11.29 o 
  16   0   1       23.36       33.11      2.47 o 
  18   0   1       90.54       92.27      5.13 o 
  20   0   1       24.83       29.63      3.75 o 
   0   1   1     5270.36     5005.81    143.25 o 
   1   1   1     3388.40     3292.55     31.92 o 
   2   1   1     1176.97     1084.44     12.04 o 
   3   1   1       41.45       34.94      1.52 o 
   4   1   1     5566.79     5643.45     61.21 o 
   5   1   1      653.69      635.72     10.76 o 
   6   1   1     6379.38     6598.09     70.12 o 
   7   1   1      406.77      420.54      6.20 o 
   8   1   1     1739.23     1776.67     19.13 o 
   9   1   1       32.96       35.26      1.75 o 
  10   1   1      534.52      523.84      6.34 o 
  11   1   1       64.08       67.07      2.65 o 
  12   1   1      961.33      930.31     10.63 o 
  13   1   1      229.54      228.02      4.51 o 
  14   1   1       67.70       61.44      2.64 o 
  15   1   1      243.10      218.92      3.82 o 
  16   1   1       18.65       19.69      1.66 o 
  17   1   1       50.39       49.30      2.86 o 
  18   1   1       31.79       43.54      2.62 o 
  19   1   1        3.92        3.62      2.14 o 
  20   1   1      138.07      143.98      5.61 o 
  21   1   1        0.34        0.00      4.30 o 
   1   2   1     1537.03     1549.75     22.31 o 
   2   2   1     4114.58     3845.38     45.39 o 
   3   2   1      397.61      417.00      4.62 o 
   4   2   1      876.59      848.37      8.38 o 
   5   2   1      946.52      976.14     10.67 o 
   6   2   1      924.97      923.64     11.16 o 
   7   2   1     2307.29     2441.61     27.27 o 
   8   2   1      299.17      291.21      4.63 o 
   9   2   1      128.80      158.42      2.89 o 
  10   2   1      446.46      466.49      5.87 o 
  11   2   1      130.93      124.69      3.11 o 
  12   2   1     1175.82     1163.07     13.00 o 
  13   2   1      201.69      205.39      4.49 o 
  14   2   1     1213.36     1188.68     13.41 o 
  15   2   1      120.16      133.11      3.29 o 
  16   2   1      183.70      182.80      4.06 o 
  17   2   1       12.12       14.18      1.85 o 
  18   2   1      202.07      205.25      5.37 o 
  19   2   1       61.07       58.95      5.97 o 
  20   2   1        6.82        6.59      3.12 o 
   0   3   1     2043.50     1882.52     28.39 o 
   1   3   1     4874.50     4792.06     50.88 o 
   2   3   1      773.06      781.38      9.35 o 
   3   3   1      798.72      706.89      8.24 o 
   4   3   1      338.33      318.58      3.74 o 
   5   3   1       25.72       23.89      1.29 o 
   6   3   1       82.60       88.75      2.40 o 
   7   3   1      858.35      839.05      8.99 o 
   8   3   1     1041.95     1076.74     11.16 o 
   9   3   1      404.35      396.06      5.15 o 
  10   3   1      173.17      178.62      3.31 o 
  11   3   1      957.57      930.94     10.57 o 
  12   3   1      375.61      381.93      5.12 o 
  13   3   1     1107.23     1054.45     11.96 o 
  14   3   1       67.80       64.26      2.61 o 
  15   3   1      128.64      130.46      3.83 o 
  16   3   1      117.36      119.95      4.60 o 
  17   3   1        2.23        3.48      2.09 o 
  18   3   1       44.02       39.92      4.84 o 
  19   3   1       52.30       59.89      8.39 o 
  20   3   1        4.46        3.90      4.36 o 
   1   4   1     1246.10     1189.69     12.94 o 
   2   4   1      105.28      112.22      2.41 o 
   3   4   1      600.40      578.95      6.66 o 
   4   4   1       34.04       44.83      1.57 o 
   5   4   1      444.50      424.29      4.60 o 
   6   4   1      365.24      361.60      4.53 o 
   7   4   1      703.85      713.04      8.12 o 
   8   4   1      384.55      403.98      5.60 o 
   9   4   1      453.65      438.20      6.23 o 
  10   4   1       11.85       13.67      1.23 o 
  11   4   1      540.80      533.00      7.92 o 
  12   4   1      276.37      267.49      5.01 o 
  13   4   1      898.46      879.65     12.01 o 
  14   4   1      256.04      260.05      5.37 o 
  15   4   1       77.34       73.71      3.69 o 
  16   4   1       24.46       26.72      2.43 o 
  17   4   1      269.10      263.33     10.65 o 
  18   4   1      110.94      133.49      8.85 o 
  19   4   1       27.19       39.31      5.51 o 
  20   4   1       34.75       62.63      7.90 o 
   0   5   1       19.56       20.76      1.48 o 
   1   5   1     1568.65     1617.54     17.49 o 
   2   5   1      221.76      219.00      3.52 o 
   3   5   1       87.84       92.62      2.45 o 
   4   5   1      586.22      619.50      9.25 o 
   5   5   1      167.85      164.79      2.88 o 
   6   5   1       68.56       60.29      1.80 o 
   7   5   1      580.89      568.45      6.85 o 
   8   5   1        9.84       11.59      1.06 o 
   9   5   1      132.54      121.65      2.97 o 
  10   5   1       46.41       39.37      2.86 o 
  11   5   1      460.88      455.46      8.82 o 
  12   5   1      321.74      306.13      6.85 o 
  13   5   1      202.90      196.26      5.63 o 
  14   5   1       13.56       12.98      2.56 o 
  15   5   1       93.97       97.63      4.68 o 
  16   5   1      100.98      112.16      5.03 o 
  17   5   1        7.77       15.19      3.38 o 
  18   5   1        9.33       24.42      4.61 o 
  19   5   1       28.39       45.12      4.47 o 
   1   6   1      786.30      760.86      8.83 o 
   2   6   1      457.30      480.67      6.07 o 
   3   6   1      149.35      146.95      3.28 o 
   4   6   1       13.31        9.16      1.56 o 
   5   6   1      186.76      176.35      3.46 o 
   6   6   1      101.25      108.98      2.43 o 
   7   6   1      441.38      426.89     10.48 o 
   8   6   1       27.62       20.44      1.87 o 
   9   6   1      268.91      257.89      6.49 o 
  10   6   1      101.08       87.90      4.58 o 
  11   6   1      163.74      167.71      5.43 o 
  12   6   1        7.94        7.83      2.35 o 
  13   6   1        2.88        4.87      2.60 o 
  14   6   1        1.18        0.00      2.75 o 
  15   6   1       21.85       24.24      3.14 o 
  16   6   1       22.57       23.82      3.28 o 
  17   6   1      270.54      304.57      7.93 o 
  18   6   1       12.31       35.61      4.10 o 
   0   7   1     1064.08     1116.94     17.83 o 
   1   7   1      469.86      480.25      6.18 o 
   2   7   1      111.40      122.67      3.10 o 
   3   7   1      281.70      252.50      4.09 o 
   4   7   1      203.21      210.20      3.81 o 
   5   7   1        9.65        8.85      1.41 o 
   6   7   1        5.23        4.90      1.03 o 
   7   7   1      592.85      578.56     10.38 o 
   8   7   1      521.37      489.25     14.80 o 
   9   7   1       74.37       64.52      4.92 o 
  10   7   1       18.51       15.95      2.57 o 
  11   7   1      148.70      156.95      5.43 o 
  12   7   1      129.84      146.65      7.01 o 
  13   7   1        5.07        4.56      2.93 o 
  14   7   1       47.55       53.84      3.91 o 
  15   7   1       37.56       47.13      3.89 o 
  16   7   1       38.77       46.79      3.92 o 
  17   7   1        7.69        8.75      3.52 o 
   1   8   1      254.14      244.70      4.20 o 
   2   8   1      238.78      259.21      4.29 o 
   3   8   1      124.84      120.21      3.17 o 
   4   8   1       30.08       38.53      1.83 o 
   5   8   1      605.37      585.69      7.39 o 
   6   8   1       13.31       15.19      1.70 o 
   7   8   1       85.28       75.61      3.36 o 
   8   8   1      101.40      108.65     11.12 o 
   9   8   1        5.85        6.07      2.89 o 
  10   8   1       36.72       45.43      7.48 o 
  11   8   1       40.98       42.82      4.43 o 
  12   8   1       55.40       67.28      5.49 o 
  13   8   1      305.52      311.27      8.54 o 
  14   8   1        2.83        6.72      3.28 o 
  15   8   1       22.76       33.36      3.89 o 
  16   8   1        6.06       11.77      3.72 o 
   0   9   1      376.13      393.10     11.90 o 
   1   9   1       33.47       29.14      2.02 o 
   2   9   1       32.11       36.66      2.05 o 
   3   9   1      339.11      350.69      5.69 o 
   4   9   1      384.04      395.20      5.58 o 
   5   9   1      116.99      117.72      3.59 o 
   6   9   1       31.07       29.39      2.56 o 
   7   9   1        2.41        4.60      2.00 o 
   8   9   1      142.82      155.66     14.57 o 
   9   9   1        3.04        4.75      3.11 o 
  10   9   1       49.37       59.17      4.89 o 
  11   9   1      119.16      128.65      6.04 o 
  12   9   1        3.87        9.91      3.78 o 
  13   9   1        0.58        9.11      3.80 o 
   1  10   1       30.33       30.96      2.11 o 
   2  10   1      426.05      451.40      9.75 o 
   3  10   1       45.13       51.57      3.27 o 
   4  10   1        6.46        4.09      2.12 o 
   5  10   1      149.09      165.38      5.82 o 
   6  10   1      144.31      145.10      9.43 o 
   7  10   1       33.37       33.92      4.08 o 
   8  10   1       62.09       69.50      7.77 o 
   9  10   1        8.91        9.24      3.41 o 
  10  10   1       20.69       24.41      3.90 o 
  12  10   1       30.35       37.95      6.67 o 
   0  11   1        2.73        1.59      3.11 o 
   1  11   1       52.43       54.46      3.28 o 
   2  11   1        6.58        6.00      2.46 o 
   3  11   1       13.57       12.27      2.68 o 
   4  11   1      183.88      193.17     11.99 o 
   5  11   1       32.48       30.35      4.04 o 
   6  11   1       16.42       21.32      5.15 o 
   7  11   1       27.34       31.58      5.70 o 
   8  11   1        9.12       27.87      5.65 o 
   9  11   1       11.00       15.60      3.76 o 
  10  11   1        7.49       16.27      4.61 o 
   1  12   1        8.51        7.34      3.19 o 
   2  12   1       62.96       48.16      4.41 o 
   3  12   1       41.80       32.74      4.03 o 
   4  12   1       18.96       10.25      4.63 o 
   5  12   1        7.69       17.89      7.17 o 
   2   0   2      814.42      758.39     10.80 o 
   4   0   2      255.56      221.88      4.14 o 
   6   0   2     1475.57     1545.86     23.60 o 
   8   0   2     2807.33     2835.98     42.88 o 
  10   0   2     1320.07     1351.52     25.87 o 
  12   0   2      262.59      266.52      5.81 o 
  14   0   2     1453.08     1461.55     22.96 o 
  16   0   2      587.48      575.65     10.24 o 
  18   0   2      218.97      251.39      6.35 o 
  20   0   2      218.22      225.87     15.12 o 
   1   1   2      369.95      309.06      2.96 o 
   2   1   2     5161.04     4948.80     45.43 o 
   3   1   2     1950.75     1930.13     19.77 o 
   4   1   2      522.86      498.82      5.94 o 
   5   1   2      746.07      795.30      8.79 o 
   6   1   2     3393.55     3330.90     35.44 o 
   7   1   2      471.24      526.30      6.14 o 
   8   1   2      122.07      153.91      2.67 o 
   9   1   2      359.54      401.53      5.04 o 
  10   1   2      571.23      560.27      6.83 o 
  11   1   2      268.94      276.35      4.15 o 
  12   1   2       77.84       90.48      2.73 o 
  13   1   2      246.66      242.19      3.94 o 
  14   1   2       50.00       48.05      2.56 o 
  15   1   2      205.93      197.89      3.69 o 
  16   1   2      109.52      123.92      3.22 o 
  17   1   2      116.78      119.62      4.73 o 
  18   1   2        6.65        2.82      1.83 o 
  19   1   2       12.42       16.05      2.61 o 
  20   1   2       42.77       53.54      3.76 o 
   0   2   2    34382.39    34128.79   1165.82 o 
   1   2   2    19557.63    19981.04    229.32 o 
   2   2   2     2829.51     2832.68     29.10 o 
   3   2   2      594.19      574.66      7.77 o 
   4   2   2     2791.16     2677.20     28.89 o 
   5   2   2     1691.19     1690.45     18.64 o 
   6   2   2      457.22      532.11      7.12 o 
   7   2   2      187.87      203.75      4.57 o 
   8   2   2      209.39      176.30      2.88 o 
   9   2   2     1619.05     1628.95     17.70 o 
  10   2   2      150.70      179.78      3.38 o 
  11   2   2       58.59       56.03      2.36 o 
  12   2   2       99.86       98.14      2.84 o 
  13   2   2      216.63      203.53      3.73 o 
  14   2   2       49.77       47.33      2.32 o 
  15   2   2      103.70       99.09      3.25 o 
  16   2   2       90.45       94.42      3.28 o 
  17   2   2       38.46       34.65      2.33 o 
  18   2   2       10.94       14.54      2.27 o 
  19   2   2       19.04       23.79      2.48 o 
  20   2   2       20.85       29.27      3.31 o 
   1   3   2     2757.81     2709.67     28.72 o 
   2   3   2     2227.75     2323.17     24.72 o 
   3   3   2        6.35        6.95      0.78 o 
   4   3   2      660.26      698.10      9.16 o 
   5   3   2     1128.19     1187.71     18.50 o 
   6   3   2      540.94      576.92      7.16 o 
   7   3   2      355.19      396.68      4.92 o 
   8   3   2      189.37      179.05      3.37 o 
   9   3   2      324.60      321.42      4.71 o 
  10   3   2       76.72       69.89      2.55 o 
  11   3   2       36.61       31.28      1.59 o 
  12   3   2       72.94       62.66      2.70 o 
  13   3   2      176.52      165.94      3.64 o 
  14   3   2      469.95      448.17      6.38 o 
  15   3   2       29.32       22.73      1.79 o 
  16   3   2       38.30       54.43      3.43 o 
  17   3   2      185.30      180.65      5.07 o 
  18   3   2      104.19      118.17      4.61 o 
  19   3   2       60.16       82.42      4.54 o 
  20   3   2       59.11       87.50      6.09 o 
   0   4   2      224.09      223.49      4.56 o 
   1   4   2     1786.64     1865.56     20.00 o 
   2   4   2       73.74       67.44      2.73 o 
   3   4   2     3507.21     3671.04     38.94 o 
   4   4   2     1520.12     1509.37     16.35 o 
   5   4   2      213.20      207.74      3.38 o 
   6   4   2      655.24      696.16     10.05 o 
   7   4   2      690.66      676.62      9.21 o 
   8   4   2       30.86       30.54      1.60 o 
   9   4   2       15.48       17.83      1.13 o 
  10   4   2       68.55       59.68      2.94 o 
  11   4   2      115.02       97.82      3.03 o 
  12   4   2      540.91      563.43      8.03 o 
  13   4   2      395.43      379.17      6.41 o 
  14   4   2       34.08       36.16      2.18 o 
  15   4   2       62.11       75.10      3.88 o 
  16   4   2       53.83       67.10      4.80 o 
  17   4   2       24.84       23.46      5.84 o 
  18   4   2       14.78       12.05      3.82 o 
  19   4   2      141.47      189.76     10.21 o 
   1   5   2       89.61       89.87      2.40 o 
   2   5   2       20.64       18.09      1.05 o 
   3   5   2      773.16      750.87      8.55 o 
   4   5   2      330.03      351.37      5.70 o 
   5   5   2     1184.22     1189.48     13.61 o 
   6   5   2      403.58      403.65      5.39 o 
   7   5   2      810.20      840.55     11.43 o 
   8   5   2      246.06      235.52      4.80 o 
   9   5   2      190.01      177.32      5.25 o 
  10   5   2      191.55      205.85      5.68 o 
  11   5   2     1094.03     1083.67     17.72 o 
  12   5   2       27.43       28.34      2.64 o 
  13   5   2      190.29      193.10      5.68 o 
  14   5   2       50.91       63.59      4.24 o 
  15   5   2        8.62       11.60      2.99 o 
  16   5   2       11.11       18.15      3.22 o 
  17   5   2       25.88       42.77      3.88 o 
  18   5   2       11.78       19.19      3.94 o 
  19   5   2       21.67       32.95      4.51 o 
   0   6   2      148.46      170.64      6.29 o 
   1   6   2      378.36      385.83      5.20 o 
   2   6   2      108.07      114.88      2.99 o 
   3   6   2      740.14      730.59      8.59 o 
   4   6   2      251.15      240.68      3.93 o 
   5   6   2      180.00      184.97      3.47 o 
   6   6   2      446.79      461.13      9.22 o 
   7   6   2      149.97      134.79      3.90 o 
   8   6   2       19.75       15.55      2.16 o 
   9   6   2        7.81        6.45      2.51 o 
  10   6   2      160.03      141.41      5.54 o 
  11   6   2      955.04      951.13     15.95 o 
  12   6   2       44.19       38.86      3.01 o 
  13   6   2       53.60       59.64      4.21 o 
  14   6   2        0.36        0.17      2.72 o 
  15   6   2      131.14      151.70      5.87 o 
  16   6   2        6.28       10.68      3.32 o 
  17   6   2        1.30        8.78      3.54 o 
  18   6   2        3.94       11.95      3.86 o 
   1   7   2      377.97      346.41      4.89 o 
   2   7   2       10.74       13.79      1.43 o 
   3   7   2       18.72       17.00      1.44 o 
   4   7   2      122.08      124.91      3.11 o 
   5   7   2      955.21      919.35     10.61 o 
   6   7   2        7.96        5.91      1.51 o 
   7   7   2      119.92      114.37      4.31 o 
   8   7   2      153.38      161.61      5.68 o 
   9   7   2      438.59      419.73      8.87 o 
  10   7   2      148.93      144.04      7.14 o 
  11   7   2      128.27      137.36      5.50 o 
  12   7   2       31.02       36.26      7.28 o 
  13   7   2      105.21      116.67      5.98 o 
  14   7   2        4.33        7.02      3.79 o 
  15   7   2       11.40       15.00      3.33 o 
  16   7   2       67.46       85.93      5.38 o 
  17   7   2       24.84       42.17      4.91 o 
   0   8   2      351.54      351.92      7.32 o 
   1   8   2      182.43      178.95      3.74 o 
   2   8   2      178.99      180.60      3.66 o 
   3   8   2      318.91      306.61      4.73 o 
   4   8   2      594.98      589.16      7.39 o 
   5   8   2      186.87      190.52      4.65 o 
   6   8   2        2.59        0.00      1.43 o 
   7   8   2      211.67      215.42      5.04 o 
   8   8   2      279.00      276.16      6.95 o 
   9   8   2       52.78       57.64      4.56 o 
  10   8   2        1.28        0.88      2.99 o 
  11   8   2       52.76       60.57      5.48 o 
  12   8   2      232.38      241.85     13.25 o 
  13   8   2       10.63       14.53      3.64 o 
  14   8   2       10.93       18.27      4.15 o 
  16   8   2        2.84       14.26      8.18 o 
   1   9   2       67.52       67.82      4.38 o 
   2   9   2       48.38       46.74      2.38 o 
   3   9   2       13.45       12.70      1.67 o 
   4   9   2       69.59       57.95      2.90 o 
   5   9   2      275.29      281.74      5.51 o 
   6   9   2      223.71      227.68      5.23 o 
   7   9   2       63.57       77.87      4.10 o 
   8   9   2       21.08       20.60      2.91 o 
   9   9   2       93.29      104.90      5.59 o 
  10   9   2      145.72      158.72      6.71 o 
  11   9   2       54.13       74.10      5.93 o 
  12   9   2       12.70       21.82     10.80 o 
  13   9   2       27.95       36.75      6.56 o 
  14   9   2       20.85       26.93      4.41 o 
   0  10   2      138.62      141.66      5.61 o 
   1  10   2       17.80       17.78      2.04 o 
   2  10   2       13.94        9.31      1.92 o 
   3  10   2        9.71        8.11      2.50 o 
   4  10   2       74.56       71.52      3.65 o 
   5  10   2        3.01        0.00      1.76 o 
   6  10   2       18.28       21.25      2.73 o 
   7  10   2        4.32        6.61      3.10 o 
   8  10   2       55.70       66.34      6.48 o 
   9  10   2        2.88       10.13      3.98 o 
  10  10   2      106.66      114.75     12.51 o 
  11  10   2        4.35       13.05      5.49 o 
  12  10   2       17.58       18.16      6.43 o 
   1  11   2       49.94       52.13      2.84 o 
   2  11   2       10.81        9.17      2.20 o 
   3  11   2       42.36       46.02      4.85 o 
   4  11   2       46.12       45.47      4.79 o 
   5  11   2        6.46       13.31      3.53 o 
   6  11   2      102.09      109.25     11.85 o 
   7  11   2       31.52       37.13      4.72 o 
   8  11   2       31.76       45.31      9.27 o 
   9  11   2       33.72       54.29      7.67 o 
   0  12   2      130.29      142.55      7.96 o 
   1  12   2        2.39        2.33      2.64 o 
   2  12   2        1.31        0.00      2.65 o 
   3  12   2       15.58       16.51      3.56 o 
   4  12   2       34.95       50.74      6.75 o 
   5  12   2        3.72       11.74      4.05 o 
   2   0   3      544.72      542.88      7.83 o 
   4   0   3      154.51      148.38      5.76 o 
   6   0   3      184.33      186.68      3.97 o 
   8   0   3     2117.11     2186.55     33.13 o 
  10   0   3      436.99      460.65      9.79 o 
  12   0   3      398.94      410.57      7.75 o 
  14   0   3     1341.54     1374.75     21.66 o 
  16   0   3      292.21      314.00      6.82 o 
  18   0   3      319.12      324.58     10.72 o 
  20   0   3       29.62       49.07      7.53 o 
   0   1   3     6032.68     5887.23     66.80 o 
   1   1   3     5100.75     4986.19     41.97 o 
   2   1   3     1691.89     1667.46     14.58 o 
   3   1   3      472.99      455.14      4.46 o 
   4   1   3     3153.22     2927.27     29.80 o 
   5   1   3      126.63      141.03      2.56 o 
   6   1   3      571.96      602.25      6.87 o 
   7   1   3      481.98      460.44      5.51 o 
   8   1   3     1221.97     1203.34     13.22 o 
   9   1   3      201.29      213.24      3.47 o 
  10   1   3      148.21      165.88      3.24 o 
  11   1   3      134.13      128.82      2.97 o 
  12   1   3     2270.32     2259.93     24.46 o 
  13   1   3      188.51      184.56      3.52 o 
  14   1   3      241.94      216.66      3.86 o 
  15   1   3       43.79       49.03      2.47 o 
  16   1   3       12.04        8.94      1.61 o 
  17   1   3        4.20        3.22      1.61 o 
  18   1   3       41.73       51.40      3.32 o 
  19   1   3       82.26       95.76      5.29 o 
  20   1   3       40.29       46.57      4.34 o 
   1   2   3      893.10      924.96     10.11 o 
   2   2   3     4037.33     3855.71     36.14 o 
   3   2   3     1549.00     1533.17     15.48 o 
   4   2   3       63.35       49.10      1.83 o 
   5   2   3     2057.65     2029.03     22.04 o 
   6   2   3     1244.69     1245.86     13.54 o 
   7   2   3      103.88       90.49      2.17 o 
   8   2   3      263.71      297.13      4.10 o 
   9   2   3      115.29      120.30      2.93 o 
  10   2   3     1136.53     1199.90     13.42 o 
  11   2   3      719.48      711.63      8.45 o 
  12   2   3        7.36        7.26      1.36 o 
  13   2   3      575.14      565.09      7.60 o 
  14   2   3       63.31       59.85      2.81 o 
  15   2   3       43.88       36.68      1.94 o 
  16   2   3      148.67      161.64      4.24 o 
  17   2   3        2.56        3.26      1.77 o 
  18   2   3       47.17       47.08      2.97 o 
  19   2   3       30.43       34.77      3.15 o 
  20   2   3       64.09      101.75      5.12 o 
   0   3   3     5128.95     5210.69     77.84 o 
   1   3   3      908.70     1025.78     11.19 o 
   2   3   3      329.78      311.89      4.67 o 
   3   3   3      271.55      232.62      3.20 o 
   4   3   3      361.18      396.42      4.91 o 
   5   3   3      231.56      215.81      4.36 o 
   6   3   3       27.89       30.16      1.51 o 
   7   3   3      384.01      383.10      5.31 o 
   8   3   3      927.93      952.47     11.54 o 
   9   3   3      886.66      884.25     10.11 o 
  10   3   3      493.86      494.62      8.41 o 
  11   3   3      267.53      254.15      4.37 o 
  12   3   3      121.29      112.87      4.45 o 
  13   3   3      159.36      137.84      3.87 o 
  14   3   3      245.76      238.86      4.82 o 
  15   3   3       44.99       60.39      3.38 o 
  16   3   3       74.78       89.01      6.30 o 
  17   3   3       17.73       26.67      2.68 o 
  18   3   3       78.47      105.06      4.97 o 
  19   3   3       58.22       72.69      4.36 o 
  20   3   3        2.70       10.58      2.90 o 
   1   4   3      970.40     1000.04     11.02 o 
   2   4   3     1128.85     1084.32     11.92 o 
   3   4   3       21.41       21.84      1.04 o 
   4   4   3      184.38      198.56      3.04 o 
   5   4   3      123.70      128.20      2.90 o 
   6   4   3      736.40      744.85     10.36 o 
   7   4   3      268.91      254.39      5.36 o 
   8   4   3      211.38      207.21      4.88 o 
   9   4   3      469.30      455.09      7.16 o 
  10   4   3       39.13       36.47      1.90 o 
  11   4   3      260.99      255.81      4.79 o 
  12   4   3      188.51      188.93      4.26 o 
  13   4   3      665.88      691.86      9.64 o 
  14   4   3      166.55      184.28      4.41 o 
  15   4   3       44.05       58.28      3.67 o 
  16   4   3        5.97       13.19      2.30 o 
  17   4   3      209.42      231.44      6.15 o 
  18   4   3       47.99       79.98      8.04 o 
  19   4   3       17.86       25.37      3.14 o 
   0   5   3      369.78      415.11      7.39 o 
   1   5   3      135.78      130.97      2.68 o 
   2   5   3      155.23      157.64      2.95 o 
   3   5   3      477.20      477.71      5.91 o 
   4   5   3       78.19       69.97      2.49 o 
   5   5   3      409.65      429.88      5.59 o 
   6   5   3       29.93       31.57      1.85 o 
   7   5   3      821.03      788.45     12.27 o 
   8   5   3      134.61      125.99      5.59 o 
   9   5   3      943.34      930.80     17.13 o 
  10   5   3      142.10      137.46      5.07 o 
  12   5   3      251.64      238.61      5.36 o 
  13   5   3       65.69       69.40      3.97 o 
  14   5   3      124.14      129.55      4.65 o 
  15   5   3      112.00      126.68      4.81 o 
  16   5   3       20.93       33.22      2.97 o 
  17   5   3       12.66       23.58      3.87 o 
  18   5   3       30.27       37.72      4.04 o 
   1   6   3      183.90      188.10      3.82 o 
   2   6   3       49.18       48.55      1.98 o 
   3   6   3      255.20      271.10      4.19 o 
   4   6   3       23.45       24.52      1.72 o 
   5   6   3       96.02       87.05      2.70 o 
   6   6   3      350.59      350.30      6.05 o 
   7   6   3      154.14      148.09      4.19 o 
   8   6   3      192.50      185.84      5.92 o 
   9   6   3       31.51       29.62      2.83 o 
  10   6   3      258.49      242.56      6.92 o 
  11   6   3      148.72      149.14      5.87 o 
  12   6   3        1.03        1.47      2.62 o 
  13   6   3      435.56      438.80     11.07 o 
  14   6   3       76.82       94.80      5.77 o 
  16   6   3        1.21       11.34      3.76 o 
  17   6   3      224.79      260.75     10.90 o 
   0   7   3       50.05       49.73      3.86 o 
   1   7   3      322.13      325.42      4.77 o 
   2   7   3      287.10      292.47      4.43 o 
   3   7   3      196.72      180.42      5.54 o 
   4   7   3      132.83      133.81      3.51 o 
   5   7   3      553.48      556.49      8.35 o 
   6   7   3      157.19      142.20      4.14 o 
   7   7   3      156.94      143.55      4.25 o 
   8   7   3       93.23       89.73      4.46 o 
   9   7   3       67.30       60.26      5.02 o 
  10   7   3       65.93       56.36      5.01 o 
  11   7   3       29.11       37.53      3.88 o 
  12   7   3       47.31       52.61      5.77 o 
  13   7   3      106.72      120.88      5.88 o 
  14   7   3       26.82       37.87      3.91 o 
  15   7   3       66.26       85.79      6.19 o 
  16   7   3       21.93       30.00      4.33 o 
   1   8   3      563.45      556.18      7.14 o 
   2   8   3      263.33      274.60      4.50 o 
   3   8   3      270.57      278.80      5.43 o 
   4   8   3      121.51      128.93      4.03 o 
   5   8   3      101.66       98.37      3.72 o 
   6   8   3      172.89      177.76      4.53 o 
   7   8   3      116.96      120.95      4.19 o 
   8   8   3       73.75       77.25      6.37 o 
   9   8   3       25.30       28.56      3.84 o 
  10   8   3       23.67       25.03      3.42 o 
  12   8   3       23.24       33.66      4.04 o 
  13   8   3       99.21      121.10      6.41 o 
  14   8   3       36.02       46.90      4.35 o 
  15   8   3        2.27       15.92      9.14 o 
   0   9   3      331.22      355.53      7.62 o 
   1   9   3        0.45        0.00      1.62 o 
   2   9   3       23.01       25.88      1.86 o 
   3   9   3      243.34      258.88      5.28 o 
   4   9   3       24.95       24.89      2.32 o 
   5   9   3       54.77       53.23      3.22 o 
   6   9   3       12.52       18.34      2.37 o 
   7   9   3       66.60       71.32      3.89 o 
   8   9   3       49.80       51.41      3.30 o 
   9   9   3        1.22        2.81      3.18 o 
  10   9   3        2.74        9.32      3.42 o 
  11   9   3      148.49      173.37      6.83 o 
  12   9   3       74.32      106.10      6.28 o 
  13   9   3        5.01       10.72      4.16 o 
   1  10   3       43.76       42.57      2.21 o 
   2  10   3      119.87      132.13      4.71 o 
   3  10   3       42.46       43.14      2.77 o 
   4  10   3       42.04       49.59      3.00 o 
   5  10   3       63.58       73.35      4.09 o 
   6  10   3       13.58       15.96      2.59 o 
   7  10   3        0.52        2.49      2.53 o 
   8  10   3        5.33       12.04      3.40 o 
   9  10   3       33.12       34.70      4.56 o 
  10  10   3       54.58       72.57      7.58 o 
  11  10   3        4.79       15.39      3.90 o 
   0  11   3       70.35       82.80      6.39 o 
   1  11   3       13.02       15.77      2.77 o 
   2  11   3        4.54        5.93      2.21 o 
   3  11   3        0.38        5.56      2.67 o 
   4  11   3      114.89      145.91      8.65 o 
   5  11   3       17.30       25.91      5.11 o 
   6  11   3       16.99       20.35      3.98 o 
   7  11   3        5.71       13.33      3.94 o 
   8  11   3       28.32       50.53      6.94 o 
   1  12   3        7.94       10.57      2.40 o 
   2  12   3       37.50       80.39      7.93 o 
   3  12   3       11.95       18.68      3.72 o 
   0   0   4     1981.34     1947.18     29.31 o 
   2   0   4       72.78       78.84      2.46 o 
   4   0   4     2222.08     2169.36     32.74 o 
   6   0   4     4803.75     4941.72     73.93 o 
   8   0   4     1791.69     1876.96     41.23 o 
  10   0   4      300.14      325.56      6.44 o 
  12   0   4      987.83     1001.93     16.19 o 
  14   0   4      600.04      620.88     10.94 o 
  16   0   4      575.61      560.15     11.95 o 
  18   0   4       31.34       51.95      6.15 o 
  20   0   4      283.31      282.82     24.23 o 
   1   1   4        5.26        6.51      0.48 o 
   2   1   4      693.74      706.98      6.40 o 
   3   1   4      505.77      506.42      4.97 o 
   4   1   4       60.58       69.36      1.55 o 
   5   1   4      281.83      293.22      3.82 o 
   6   1   4      352.71      361.93      5.28 o 
   7   1   4      349.63      344.63      4.77 o 
   8   1   4     1201.34     1232.78     13.59 o 
   9   1   4      105.88      105.50      2.77 o 
  10   1   4      470.85      469.43      5.97 o 
  11   1   4      138.31      135.38      3.12 o 
  12   1   4      325.86      346.27      4.99 o 
  13   1   4      438.20      419.79      7.28 o 
  14   1   4      468.78      469.37      6.71 o 
  15   1   4      104.61      111.42      3.73 o 
  16   1   4      127.41      152.15      3.96 o 
  17   1   4       43.05       44.06      2.58 o 
  18   1   4       66.96       71.61      3.70 o 
  19   1   4       40.97       50.87      3.53 o 
  20   1   4       64.47      100.68      4.87 o 
   0   2   4     2870.42     2764.21     41.55 o 
   1   2   4      912.31      850.02      7.98 o 
   2   2   4      154.84      157.23      2.06 o 
   3   2   4      653.90      737.16      7.39 o 
   4   2   4      510.20      473.23      5.02 o 
   5   2   4      577.79      569.77      6.75 o 
   6   2   4       31.95       38.23      1.39 o 
   7   2   4      244.63      271.60      4.19 o 
   8   2   4      608.18      600.74      7.58 o 
   9   2   4       66.82       68.53      3.05 o 
  10   2   4      145.17      128.42      2.96 o 
  11   2   4      185.92      178.86      3.77 o 
  12   2   4      159.62      153.34      3.63 o 
  13   2   4      107.90       92.15      3.55 o 
  14   2   4      120.80      122.49      3.95 o 
  15   2   4      318.69      342.05      5.97 o 
  16   2   4      319.67      355.13      6.25 o 
  17   2   4        0.59        5.02      1.89 o 
  18   2   4       48.34       66.98      3.70 o 
  19   2   4       61.63       67.66      4.42 o 
   1   3   4      151.48      150.59      3.14 o 
   2   3   4      442.48      406.82      4.92 o 
   3   3   4      324.13      340.04      4.28 o 
   4   3   4      498.73      503.36      5.60 o 
   5   3   4        7.89        8.94      1.07 o 
   6   3   4      573.20      569.98      7.45 o 
   7   3   4      486.57      499.46      6.94 o 
   8   3   4      229.77      212.17      4.18 o 
   9   3   4      566.15      539.91      7.72 o 
  10   3   4      549.37      551.55      7.93 o 
  11   3   4      192.25      174.31      4.31 o 
  12   3   4       30.39       25.81      1.87 o 
  13   3   4       99.94       95.40      3.48 o 
  14   3   4       34.69       43.74      2.35 o 
  15   3   4       37.06       41.43      2.48 o 
  16   3   4       25.39       29.74      2.36 o 
  17   3   4      196.56      199.56      5.01 o 
  18   3   4       55.65       74.32      4.81 o 
  19   3   4       25.40       51.18      3.58 o 
   0   4   4     2112.03     2059.16     31.21 o 
   1   4   4     5619.81     5725.61     60.45 o 
   2   4   4     1477.70     1453.95     15.80 o 
   3   4   4      474.84      530.55      6.33 o 
   4   4   4      492.22      535.87      6.42 o 
   5   4   4      457.99      441.63      6.89 o 
   6   4   4      499.61      531.93      7.37 o 
   7   4   4      400.02      394.25      7.29 o 
   8   4   4        8.01        5.82      1.64 o 
   9   4   4       74.86       68.13      3.37 o 
  10   4   4      258.69      225.65      5.43 o 
  11   4   4      694.31      674.33      9.46 o 
  12   4   4      186.30      187.50      4.42 o 
  13   4   4      148.38      139.09      4.25 o 
  14   4   4       31.64       37.14      2.52 o 
  15   4   4       45.73       58.21      3.15 o 
  16   4   4       76.88       93.54      4.13 o 
  17   4   4       37.61       44.59      3.21 o 
  18   4   4       27.43       45.58      3.37 o 
  19   4   4       82.32      121.15      6.04 o 
   1   5   4        7.21        6.24      1.10 o 
   2   5   4       38.62       46.55      2.03 o 
   3   5   4      182.57      197.31      3.59 o 
   4   5   4      250.82      253.39      5.16 o 
   5   5   4      582.67      577.04     13.24 o 
   6   5   4       51.69       48.39      2.45 o 
   7   5   4        9.43       11.43      2.05 o 
   8   5   4       14.36       11.62      2.12 o 
   9   5   4      528.98      512.28      9.99 o 
  10   5   4       59.23       61.78      4.00 o 
  11   5   4      122.80      122.95      6.07 o 
  12   5   4       40.49       40.36      2.72 o 
  13   5   4      187.59      208.87      5.78 o 
  14   5   4      192.62      206.43      5.77 o 
  15   5   4       50.51       59.15      6.88 o 
  16   5   4       12.03       28.33      6.12 o 
  17   5   4      198.09      249.89      7.22 o 
  18   5   4        0.75        7.44      3.30 o 
   0   6   4        3.36        6.26      1.67 o 
   1   6   4       68.21       63.71      2.47 o 
   2   6   4        3.84        3.02      1.20 o 
   3   6   4      499.62      503.57      6.31 o 
   4   6   4      132.01      120.76      3.65 o 
   5   6   4      223.14      222.18      4.66 o 
   6   6   4       14.71        9.59      1.44 o 
   7   6   4       25.70       22.55      2.07 o 
   8   6   4       41.73       30.52      2.52 o 
   9   6   4       39.54       31.00      2.80 o 
  10   6   4       38.02       49.04      3.49 o 
  11   6   4      522.98      517.79     10.44 o 
  12   6   4       22.74       29.59      4.05 o 
  13   6   4      202.77      217.78      7.31 o 
  14   6   4       32.55       47.88      3.96 o 
  15   6   4       72.13      105.76      7.44 o 
  16   6   4       14.88       30.40      4.40 o 
   1   7   4      104.39       92.81      2.88 o 
   2   7   4      359.42      368.59      5.23 o 
   3   7   4       14.81       14.80      1.45 o 
   4   7   4       18.55       15.99      1.45 o 
   5   7   4      785.66      766.36     10.90 o 
   6   7   4       20.10       25.07      2.12 o 
   7   7   4      403.67      411.32      6.97 o 
   8   7   4       17.69       17.67      2.51 o 
   9   7   4       59.85       59.58      4.13 o 
  10   7   4       73.08       78.26      6.98 o 
  11   7   4      358.96      380.32     14.23 o 
  12   7   4        3.94       12.35      3.28 o 
  13   7   4       86.31      113.74     10.65 o 
  14   7   4       26.52       33.00      8.46 o 
  15   7   4       56.78       86.11     11.28 o 
  16   7   4        5.91       18.97      4.41 o 
   0   8   4      279.26      286.59      6.58 o 
   1   8   4       19.40       21.90      1.71 o 
   2   8   4       21.96       19.19      1.70 o 
   3   8   4       53.97       53.01      2.77 o 
   4   8   4      444.95      466.09      7.55 o 
   5   8   4       13.87       15.16      2.15 o 
   6   8   4      111.88      124.94      4.06 o 
   7   8   4      114.65      113.71      4.23 o 
   8   8   4       22.13       19.72      2.77 o 
   9   8   4        8.16        9.12      2.73 o 
  10   8   4      140.63      152.72      6.30 o 
  11   8   4      105.36      122.11      8.41 o 
  12   8   4      101.14      127.63      6.33 o 
  13   8   4        3.94       13.38      3.86 o 
  14   8   4        6.57       17.86      4.15 o 
   1   9   4       84.64       82.95      3.20 o 
   2   9   4       34.24       32.72      2.19 o 
   3   9   4       22.70       20.79      2.35 o 
   4   9   4       21.62       24.14      2.42 o 
   5   9   4       82.87       85.44      4.02 o 
   6   9   4       63.71       69.52      4.03 o 
   7   9   4       62.79       70.75      3.99 o 
   8   9   4        2.86        4.34      2.86 o 
   9   9   4      113.50      122.78      5.50 o 
  10   9   4      108.09      144.68      6.50 o 
  11   9   4       24.02       29.55      4.08 o 
  12   9   4        2.93        9.87      3.82 o 
  13   9   4       15.89       36.04      5.36 o 
   0  10   4      199.09      202.62     11.68 o 
   1  10   4       26.83       28.05      2.35 o 
   2  10   4       17.02       17.01      3.21 o 
   3  10   4       54.94       65.68      3.80 o 
   4  10   4       58.84       80.17      4.11 o 
   5  10   4       17.25       20.56      2.61 o 
   6  10   4        1.43        1.13      2.53 o 
   7  10   4       33.49       44.98      4.49 o 
   8  10   4      223.89      272.84      8.77 o 
   9  10   4        0.53        7.45      3.57 o 
  10  10   4        3.07        9.80      4.22 o 
   1  11   4       26.15       31.15      2.76 o 
   2  11   4      124.11      156.37      5.68 o 
   3  11   4        4.84        8.96      2.95 o 
   4  11   4       10.27       12.31      4.30 o 
   5  11   4       20.68       26.65      3.14 o 
   6  11   4       68.66       74.68      5.40 o 
   7  11   4        1.02       14.49      3.70 o 
   2   0   5     2241.30     2100.11     23.91 o 
   4   0   5      378.37      399.84      7.36 o 
   6   0   5     2381.71     2418.71     36.57 o 
   8   0   5      883.04      908.54     14.71 o 
  10   0   5      926.47      972.47     21.30 o 
  12   0   5       81.87       90.89      5.76 o 
  14   0   5      316.42      334.73      8.27 o 
  16   0   5      101.15      108.75      5.74 o 
  18   0   5      100.03       91.95      6.00 o 
   0   1   5      146.16      136.10      2.23 o 
   1   1   5       65.56       76.66      1.37 o 
   2   1   5     1009.21     1000.32      8.69 o 
   3   1   5       98.21       89.38      1.53 o 
   4   1   5      555.51      528.38      5.52 o 
   5   1   5      867.98      872.87      9.32 o 
   6   1   5       45.04       37.98      1.54 o 
   7   1   5       48.31       41.27      1.61 o 
   8   1   5      587.46      543.90      6.77 o 
   9   1   5      301.62      310.98      4.66 o 
  10   1   5      275.48      272.93      5.09 o 
  11   1   5       48.88       45.91      2.10 o 
  12   1   5     1086.90     1069.54     17.27 o 
  13   1   5      355.52      357.04      5.56 o 
  14   1   5      106.32      114.85      3.91 o 
  15   1   5       59.92       59.52      2.93 o 
  16   1   5       41.48       59.08      3.48 o 
  17   1   5        2.17        2.87      1.81 o 
  18   1   5       81.21       85.28      6.20 o 
  19   1   5        3.60        8.58      2.32 o 
   1   2   5      316.84      319.10      3.42 o 
   2   2   5     1008.84     1021.03      9.55 o 
   3   2   5      650.80      633.90      5.88 o 
   4   2   5      314.60      296.36      3.33 o 
   5   2   5      483.10      478.68      5.17 o 
   6   2   5      189.56      186.36      3.11 o 
   7   2   5      454.85      422.62      6.73 o 
   8   2   5       43.21       35.71      1.57 o 
   9   2   5      454.69      444.75      6.45 o 
  10   2   5      385.14      394.82      6.26 o 
  11   2   5      136.88      125.36      3.77 o 
  12   2   5        4.44        3.85      1.25 o 
  13   2   5      463.42      480.52      7.37 o 
  14   2   5       30.33       30.08      2.18 o 
  15   2   5        8.43        8.07      1.73 o 
  16   2   5       88.13      105.13      4.01 o 
  17   2   5       80.72       86.49      4.19 o 
  18   2   5       59.86       62.49      3.86 o 
  19   2   5       14.18       27.53      3.94 o 
   0   3   5     4871.74     4859.09     72.70 o 
   1   3   5     1183.03     1170.90     12.87 o 
   2   3   5       64.43       58.25      2.81 o 
   3   3   5      323.87      295.55      3.53 o 
   4   3   5      969.93      966.82     10.17 o 
   5   3   5       93.16       91.32      2.98 o 
   6   3   5       19.89       25.71      1.66 o 
   7   3   5      936.13      942.70     11.56 o 
   8   3   5      490.22      490.84      7.29 o 
   9   3   5      541.43      541.35      7.91 o 
  10   3   5      269.31      270.22      5.24 o 
  11   3   5      217.63      209.48      4.52 o 
  12   3   5        3.97        5.29      1.62 o 
  13   3   5      155.66      150.18      4.21 o 
  14   3   5       72.20       68.17      3.50 o 
  15   3   5       29.37       27.77      2.41 o 
  16   3   5        1.04        0.52      2.20 o 
  17   3   5       14.19       15.71      4.09 o 
  18   3   5       25.18       35.48      3.98 o 
   1   4   5     1146.82     1129.05     12.58 o 
   2   4   5      762.20      741.29      8.57 o 
   3   4   5      355.04      353.50      4.81 o 
   4   4   5        9.86        9.01      1.23 o 
   5   4   5       12.55       12.83      1.69 o 
   6   4   5      323.83      308.85      5.06 o 
   7   4   5       34.56       33.01      1.78 o 
   8   4   5      119.12      126.75      3.51 o 
   9   4   5      605.18      597.43      8.62 o 
  10   4   5       77.15       64.25      3.37 o 
  11   4   5      287.01      296.40      5.66 o 
  12   4   5      209.13      200.13      7.30 o 
  13   4   5       17.51       17.98      2.47 o 
  14   4   5       79.04       81.68      4.05 o 
  15   4   5        9.26       12.00      2.44 o 
  16   4   5       46.99       68.54      4.16 o 
  17   4   5       12.40       15.04      2.92 o 
  18   4   5        7.34       10.60      4.01 o 
   0   5   5      848.05      870.43     14.07 o 
   1   5   5      214.31      224.08      3.75 o 
   2   5   5      199.98      197.21      3.45 o 
   3   5   5      365.25      366.86      4.97 o 
   4   5   5      323.96      320.38      5.62 o 
   5   5   5      535.17      537.80      8.10 o 
   6   5   5      149.56      150.84      4.14 o 
   7   5   5      601.34      564.17      9.42 o 
   8   5   5       30.56       31.45      2.36 o 
   9   5   5      304.02      314.60      7.33 o 
  10   5   5      113.09      116.58      6.71 o 
  11   5   5       90.44       91.39      4.59 o 
  12   5   5       12.56       10.79      2.53 o 
  13   5   5       43.65       46.33      3.34 o 
  14   5   5       10.83       11.69      4.78 o 
  15   5   5       53.57       64.25      8.17 o 
  16   5   5        5.56       11.48      3.39 o 
  17   5   5        5.05       15.45      3.40 o 
   1   6   5      570.98      589.74      7.30 o 
   2   6   5       59.76       55.78      2.67 o 
   3   6   5     1067.51     1066.95     21.85 o 
   4   6   5      177.89      169.41      4.21 o 
   5   6   5      215.22      198.00      4.58 o 
   6   6   5       69.86       67.67      3.59 o 
   7   6   5      395.01      401.09      6.84 o 
   8   6   5      224.19      215.85      5.55 o 
   9   6   5       63.97       63.87      4.30 o 
  10   6   5        8.77        9.75      2.77 o 
  11   6   5       16.76       24.39      3.36 o 
  12   6   5      167.53      175.17      6.92 o 
  13   6   5      255.97      270.71      8.11 o 
  14   6   5       11.85       27.23      4.10 o 
  15   6   5       75.04       94.28      7.62 o 
  16   6   5       12.17       20.64      4.85 o 
   0   7   5       45.82       58.05      3.55 o 
   1   7   5      122.04      125.80      3.84 o 
   2   7   5       73.93       66.96      2.68 o 
   3   7   5       63.46       53.31      3.15 o 
   4   7   5      237.88      257.58      5.22 o 
   5   7   5      282.53      279.35      5.49 o 
   6   7   5      120.58      117.00      4.04 o 
   7   7   5       13.32       16.89      2.19 o 
   8   7   5       83.31       81.14      4.51 o 
   9   7   5       35.45       44.93      3.04 o 
  10   7   5       32.74       36.13      3.39 o 
  11   7   5       51.36       64.00      4.73 o 
  12   7   5       97.33      111.56      7.49 o 
  13   7   5        4.80       15.68      3.80 o 
  14   7   5       29.87       37.83      4.54 o 
  15   7   5      135.87      189.49     10.87 o 
   1   8   5       92.16       89.81      3.75 o 
   2   8   5        8.84        7.07      1.51 o 
   3   8   5      199.66      199.65      4.81 o 
   4   8   5       10.98        9.50      2.09 o 
   5   8   5        2.89        4.06      2.08 o 
   6   8   5       93.95      101.67      4.14 o 
   7   8   5       62.67       66.33      3.77 o 
   8   8   5        0.64        0.42      2.59 o 
   9   8   5       39.17       48.85      3.30 o 
  10   8   5       75.85       81.95      5.30 o 
  11   8   5       15.39       24.68      3.76 o 
  12   8   5       74.02       99.11      6.33 o 
  13   8   5       74.47      112.69      7.49 o 
  14   8   5      156.04      206.90     13.02 o 
   0   9   5       61.92       65.86      4.73 o 
   1   9   5       44.16       47.17      2.67 o 
   2   9   5       12.10        9.83      1.69 o 
   3   9   5      191.58      196.74      5.10 o 
   4   9   5       40.90       51.74      3.01 o 
   5   9   5       45.32       52.44      3.20 o 
   6   9   5       21.29       23.07      2.64 o 
   7   9   5       12.61       12.93      2.74 o 
   8   9   5       37.34       44.54      3.17 o 
   9   9   5       65.23       79.66      4.98 o 
  10   9   5        4.06       12.41      3.64 o 
  11   9   5       21.34       33.25      4.14 o 
  12   9   5       78.74      127.70      7.36 o 
   1  10   5       24.90       24.19      4.42 o 
   2  10   5      101.55      113.70      5.08 o 
   3  10   5        1.04        3.82      3.21 o 
   4  10   5        4.29        9.80      2.64 o 
   5  10   5       20.00       26.06      2.96 o 
   6  10   5       46.42       63.16      6.11 o 
   7  10   5       13.69       22.32      3.13 o 
   8  10   5        5.91       12.15      3.49 o 
   9  10   5       15.15       17.28      3.65 o 
   0  11   5       36.05       55.62     13.42 o 
   1  11   5       22.25       33.16      3.80 o 
   2  11   5       32.58       35.20      3.23 o 
   3  11   5       11.84       20.99      3.73 o 
   4  11   5       37.15       58.48      5.61 o 
   5  11   5       24.53       32.95      3.25 o 
   6  11   5       22.93       31.70      3.42 o 
   0   0   6      992.68      959.64     14.99 o 
   2   0   6      456.61      508.24      6.37 o 
   4   0   6      440.86      428.49      7.00 o 
   6   0   6     1639.52     1644.60     25.35 o 
   8   0   6       35.61       33.84      2.25 o 
  10   0   6       46.74       46.72      3.36 o 
  12   0   6      364.93      374.80     16.01 o 
  14   0   6      214.13      211.04     11.02 o 
  16   0   6      213.27      217.12      8.46 o 
  18   0   6       28.82       37.62      4.62 o 
   1   1   6       54.37       40.99      1.40 o 
   2   1   6     1031.34     1022.22      8.92 o 
   3   1   6      243.84      255.34      2.93 o 
   4   1   6       38.10       45.82      1.70 o 
   5   1   6       29.56       31.39      1.41 o 
   6   1   6       39.02       37.39      1.70 o 
   7   1   6      348.94      349.03      4.74 o 
   8   1   6      185.87      167.57      3.21 o 
   9   1   6      221.60      214.82      4.25 o 
  10   1   6      428.17      423.99      6.18 o 
  11   1   6       46.11       46.99      2.49 o 
  12   1   6       21.18       20.40      1.91 o 
  13   1   6      421.52      429.85      6.96 o 
  14   1   6      171.15      175.40      4.39 o 
  15   1   6        5.20        5.43      2.00 o 
  16   1   6       49.60       52.26      3.68 o 
  17   1   6       40.12       44.40      3.27 o 
  18   1   6       75.46       78.02      5.38 o 
   0   2   6     1680.73     1762.86     24.65 o 
   1   2   6      222.75      247.79      3.03 o 
   2   2   6       22.37       32.00      1.31 o 
   3   2   6       66.02       45.17      1.47 o 
   4   2   6      522.11      482.57      5.08 o 
   5   2   6      209.86      200.83      3.01 o 
   6   2   6      384.03      362.39      5.04 o 
   7   2   6       33.45       32.56      1.61 o 
   8   2   6      588.93      605.94      8.43 o 
   9   2   6      174.29      171.62      4.17 o 
  10   2   6      322.79      320.74      5.53 o 
  11   2   6       60.21       54.71      3.03 o 
  12   2   6      558.85      559.43      8.38 o 
  13   2   6       10.53       14.01      2.59 o 
  14   2   6      107.32      122.70      4.20 o 
  15   2   6      100.10      110.96      6.06 o 
  16   2   6      144.67      151.94      4.66 o 
  17   2   6       11.97       12.30      2.53 o 
  18   2   6       33.29       46.73      4.32 o 
   1   3   6      372.18      352.02      4.67 o 
   2   3   6      303.46      270.65      3.94 o 
   3   3   6      321.26      307.30      3.82 o 
   4   3   6      182.25      171.56      2.98 o 
   5   3   6      409.93      385.87      5.26 o 
   6   3   6      107.35      102.83      3.17 o 
   7   3   6      161.28      147.59      3.62 o 
   8   3   6      591.18      578.43      8.22 o 
   9   3   6      197.54      202.02      4.30 o 
  10   3   6      230.88      237.75      4.74 o 
  11   3   6       14.58       17.05      1.94 o 
  12   3   6       50.95       51.84      3.93 o 
  13   3   6      183.78      183.00      5.17 o 
  14   3   6      119.17      116.46      6.27 o 
  15   3   6       13.12       16.30      2.47 o 
  16   3   6       37.27       42.07      4.29 o 
  17   3   6       85.81       99.58      7.06 o 
  18   3   6        9.86       19.59      5.18 o 
   0   4   6       17.19       13.85      1.65 o 
   1   4   6      954.85      941.78     10.70 o 
   2   4   6      562.41      535.67      6.57 o 
   3   4   6      856.80      839.03     10.46 o 
   4   4   6      122.51      114.58      3.63 o 
   5   4   6      214.10      221.55      4.61 o 
   6   4   6      195.72      191.39      4.06 o 
   7   4   6      821.96      807.48     10.24 o 
   8   4   6       48.91       46.87      2.38 o 
   9   4   6        2.17        3.59      1.70 o 
  10   4   6       91.92       95.49      3.42 o 
  11   4   6      439.31      430.67      7.71 o 
  12   4   6       30.08       35.03      2.71 o 
  13   4   6       76.82       71.59      3.98 o 
  14   4   6       35.19       41.41      2.79 o 
  15   4   6      286.43      307.65      6.44 o 
  16   4   6       22.00       28.16      2.94 o 
  17   4   6        2.25        3.76      2.90 o 
   1   5   6      765.74      744.03      8.78 o 
   2   5   6        8.84        8.77      1.36 o 
   3   5   6       94.37       85.36      3.24 o 
   4   5   6       70.07       59.48      3.59 o 
   5   5   6      899.14      890.18     12.32 o 
   6   5   6      136.30      134.55      4.15 o 
   7   5   6      163.25      166.12      4.94 o 
   8   5   6       95.56       98.44      4.38 o 
   9   5   6      322.70      332.52      7.60 o 
  10   5   6       39.74       44.20      3.14 o 
  11   5   6      141.03      146.19      4.96 o 
  12   5   6        9.97       12.39      2.64 o 
  13   5   6       16.18       22.92      3.02 o 
  14   5   6      106.11      114.92      7.44 o 
  15   5   6       22.65       30.86      5.36 o 
  16   5   6       49.17       52.42      3.92 o 
   0   6   6     1176.10     1193.07     19.11 o 
   1   6   6      244.47      248.03      5.16 o 
   2   6   6      145.40      130.16      5.06 o 
   3   6   6      607.44      619.07      9.23 o 
   4   6   6      313.55      334.14      6.07 o 
   5   6   6      156.89      177.11      4.55 o 
   6   6   6      188.23      183.94      4.66 o 
   7   6   6       35.38       33.37      2.34 o 
   8   6   6       41.25       39.69      2.76 o 
   9   6   6       50.60       61.70      3.98 o 
  10   6   6      135.46      153.18      6.05 o 
  11   6   6       79.46       91.81      5.68 o 
  12   6   6       28.37       37.20      3.76 o 
  13   6   6       31.46       42.66      4.17 o 
  14   6   6       61.50       95.45      7.68 o 
  15   6   6       21.06       34.45      5.62 o 
   1   7   6       41.06       38.40      2.07 o 
   2   7   6      145.36      161.90      4.46 o 
   3   7   6      112.22      103.47      3.95 o 
   4   7   6       66.11       71.88      3.80 o 
   5   7   6       79.64       91.26      3.92 o 
   6   7   6        0.53        3.07      2.03 o 
   7   7   6       12.44       15.29      2.39 o 
   8   7   6        8.99       10.08      2.76 o 
   9   7   6      120.16      141.54      5.40 o 
  10   7   6       29.89       39.94      3.61 o 
  11   7   6       18.93       31.76      3.80 o 
  12   7   6       41.30       53.76      4.29 o 
  13   7   6      184.40      218.79      7.79 o 
  14   7   6        7.75       22.16      5.35 o 
   0   8   6       46.40       42.79      3.26 o 
   1   8   6       18.28       18.23      1.78 o 
   2   8   6       23.40       25.20      2.35 o 
   3   8   6       14.79       20.22      2.38 o 
   4   8   6       12.10       10.62      2.33 o 
   5   8   6       25.15       36.19      2.71 o 
   6   8   6        3.66        3.88      2.35 o 
   7   8   6       58.87       70.44      5.95 o 
   8   8   6       25.04       34.91      3.31 o 
   9   8   6       31.52       48.68      3.55 o 
  10   8   6       46.31       62.05      4.61 o 
  11   8   6       56.77       72.77      5.78 o 
  12   8   6       81.44      127.86      7.84 o 
  13   8   6       29.07       58.65      6.04 o 
   1   9   6       20.30       22.43      2.39 o 
   2   9   6      102.39      125.72      6.65 o 
   3   9   6       80.29      100.35      4.62 o 
   4   9   6        1.05        3.79      2.51 o 
   5   9   6       62.45       68.02      4.00 o 
   6   9   6       89.39      113.31      5.87 o 
   7   9   6       36.23       45.54      3.70 o 
   8   9   6        1.01        3.71      3.21 o 
   9   9   6       20.51       33.21      4.40 o 
  10   9   6      141.08      185.19      7.45 o 
  11   9   6       40.13       69.47      5.53 o 
   0  10   6      174.10      236.71     14.14 o 
   1  10   6       20.41       19.28      2.72 o 
   2  10   6       14.50       23.74      4.01 o 
   3  10   6        1.87       11.15      3.14 o 
   4  10   6      131.80      174.01      6.66 o 
   5  10   6        3.50       10.07      2.98 o 
   6  10   6       13.24       21.91      3.25 o 
   7  10   6       16.13       17.89      3.33 o 
   8  10   6       60.09       93.90      5.99 o 
   1  11   6        6.23       12.67      3.15 o 
   2  11   6       67.10       78.87      7.88 o 
   2   0   7     1182.43     1165.03     13.69 o 
   4   0   7       96.93       85.11      3.14 o 
   6   0   7      628.67      593.19     10.15 o 
   8   0   7      628.65      601.94     10.45 o 
  10   0   7      642.08      650.18     13.15 o 
  12   0   7       11.19       10.05      2.05 o 
  14   0   7      102.39      106.39      6.19 o 
  16   0   7       14.77       16.12      4.02 o 
   0   1   7      543.08      519.64      6.63 o 
   1   1   7      734.24      754.43      6.53 o 
   2   1   7      291.65      278.38      3.06 o 
   3   1   7      177.00      174.72      2.49 o 
   4   1   7      579.05      587.35      6.28 o 
   5   1   7       11.29       12.63      1.13 o 
   6   1   7       40.45       35.69      1.96 o 
   7   1   7      129.56      110.86      3.62 o 
   8   1   7      918.31      878.50     15.92 o 
   9   1   7      240.09      244.67      4.60 o 
  10   1   7       26.75       27.05      1.81 o 
  11   1   7      124.35      124.75      3.70 o 
  12   1   7       79.33       78.36      3.44 o 
  13   1   7        2.74        3.74      1.74 o 
  14   1   7        5.80        6.64      1.90 o 
  15   1   7        2.20        5.75      2.76 o 
  16   1   7       71.30       85.27      4.73 o 
  17   1   7        3.75        2.76      4.98 o 
   1   2   7      957.79      894.39      8.62 o 
   2   2   7      361.34      346.07      3.92 o 
   3   2   7       54.73       51.43      1.87 o 
   4   2   7       53.79       58.02      1.76 o 
   5   2   7      218.55      202.58      3.78 o 
   6   2   7      175.44      167.34      3.52 o 
   7   2   7      404.92      409.10      6.29 o 
   8   2   7      414.36      409.57      6.36 o 
   9   2   7      744.87      726.34      9.95 o 
  10   2   7      202.66      206.63      4.37 o 
  11   2   7       71.99       69.52      3.15 o 
  12   2   7       42.56       40.36      2.44 o 
  13   2   7      130.86      124.23      4.77 o 
  14   2   7       84.21       87.08      3.84 o 
  15   2   7       80.74       84.65      4.39 o 
  16   2   7        1.13        3.26      2.65 o 
  17   2   7       26.70       31.14      3.26 o 
   0   3   7        5.60        5.54      1.46 o 
   1   3   7      154.19      142.68      2.78 o 
   2   3   7       12.14       10.80      1.01 o 
   3   3   7      295.73      269.99      4.21 o 
   4   3   7      631.62      611.05      7.51 o 
   5   3   7      191.09      183.56      3.53 o 
   6   3   7      725.10      707.57      9.14 o 
   7   3   7      903.06      881.92     11.09 o 
   8   3   7       36.55       43.13      2.35 o 
   9   3   7      125.53      136.49      3.76 o 
  10   3   7       46.89       44.33      2.46 o 
  11   3   7      262.33      259.47      5.15 o 
  12   3   7       21.62       21.31      2.20 o 
  13   3   7       85.89       93.72      3.74 o 
  14   3   7      332.15      348.22      6.45 o 
  15   3   7       24.20       39.15      2.83 o 
  16   3   7        0.73        3.07      2.46 o 
  17   3   7        4.56        9.41      3.44 o 
   1   4   7      108.58       96.66      3.61 o 
   2   4   7      559.67      542.95      7.28 o 
   3   4   7      390.48      366.93      6.17 o 
   4   4   7       22.58       23.76      1.92 o 
   5   4   7      336.75      317.53      5.74 o 
   6   4   7      224.51      220.42      5.29 o 
   7   4   7      224.66      217.18      4.28 o 
   8   4   7       37.25       40.77      2.10 o 
   9   4   7      138.39      139.00      3.93 o 
  10   4   7       14.39       18.65      2.10 o 
  11   4   7        8.57       16.01      2.24 o 
  12   4   7        3.18        5.15      2.18 o 
  13   4   7       26.38       23.56      2.50 o 
  14   4   7        6.06        4.12      2.43 o 
  15   4   7       88.29      100.03      4.36 o 
  16   4   7       67.10       76.96      4.35 o 
   0   5   7      796.09      789.30     29.42 o 
   1   5   7     1114.66     1139.36     13.92 o 
   2   5   7        7.71       10.91      1.60 o 
   3   5   7      241.33      224.84      4.87 o 
   4   5   7       30.96       24.12      2.06 o 
   5   5   7      186.84      175.00      4.42 o 
   6   5   7       51.96       50.12      2.90 o 
   7   5   7      149.54      154.39      4.76 o 
   8   5   7        5.26        8.97      2.27 o 
   9   5   7       13.09       19.75      2.79 o 
  10   5   7       36.83       44.46      3.32 o 
  11   5   7      134.81      138.26      4.96 o 
  12   5   7        1.41        4.03      2.59 o 
  13   5   7       37.31       41.24      3.49 o 
  14   5   7       23.81       35.86      3.31 o 
  15   5   7       17.37       26.83      4.93 o 
   1   6   7      519.91      537.70     10.73 o 
   2   6   7      361.78      354.42      6.21 o 
   3   6   7      172.36      182.08      5.08 o 
   4   6   7       34.40       25.66      2.19 o 
   5   6   7      266.81      264.14      5.43 o 
   6   6   7        7.93        8.06      2.12 o 
   7   6   7       70.76       78.62      3.87 o 
   8   6   7        1.16        2.51      2.51 o 
   9   6   7      164.45      185.57      5.73 o 
  10   6   7       10.02       16.55      3.22 o 
  11   6   7       20.11       28.11      3.52 o 
  12   6   7       78.33       89.45      5.86 o 
  13   6   7      118.84      137.57      7.29 o 
  14   6   7       78.98       90.54      7.12 o 
   0   7   7       81.07      100.81      9.92 o 
   1   7   7       58.49       67.65      4.85 o 
   2   7   7       73.19       77.07      3.98 o 
   3   7   7      110.38      116.26      4.88 o 
   4   7   7       21.23       26.09      2.43 o 
   5   7   7       57.69       61.48      3.62 o 
   6   7   7       83.91       78.40      4.02 o 
   7   7   7       33.92       45.72      3.62 o 
   8   7   7       84.88       95.30      5.04 o 
   9   7   7       46.98       59.07      4.70 o 
  10   7   7        0.58        3.30      3.47 o 
  11   7   7       70.82       85.53      6.27 o 
  12   7   7       28.05       40.29      4.26 o 
  13   7   7        2.86       14.91      4.05 o 
   1   8   7       46.03       51.06      3.19 o 
   2   8   7      151.69      175.65      7.78 o 
   3   8   7       68.27       63.92      4.61 o 
   4   8   7        7.11       11.78      2.55 o 
   5   8   7       12.94       17.48      2.69 o 
   6   8   7       32.83       44.86      4.57 o 
   7   8   7       82.85       90.71      4.68 o 
   8   8   7        3.19        6.22      3.09 o 
   9   8   7        6.95        9.61      3.21 o 
  10   8   7       25.57       34.69      4.19 o 
  11   8   7        9.10       25.35      4.56 o 
   0   9   7       36.69       55.07      6.67 o 
   1   9   7        5.12        5.12      2.64 o 
   2   9   7       18.91       24.27      3.35 o 
   3   9   7       28.00       32.41      3.15 o 
   4   9   7       90.39      126.01      8.21 o 
   5   9   7       40.57       50.09      3.47 o 
   6   9   7        4.08        7.66      2.95 o 
   7   9   7        2.44        4.35      3.06 o 
   8   9   7       24.77       32.51      3.86 o 
   9   9   7        0.73        5.62      3.38 o 
   1  10   7       12.22       19.74      3.28 o 
   2  10   7       71.09       76.08      7.19 o 
   3  10   7        0.24        9.23      3.09 o 
   4  10   7        1.31        6.70      3.48 o 
   5  10   7        3.06       12.44      3.17 o 
   0   0   8     1127.85     1197.05     18.77 o 
   2   0   8      154.52      182.33      3.56 o 
   4   0   8      194.92      186.43      4.20 o 
   6   0   8       38.91       31.55      2.39 o 
   8   0   8       11.47       11.17      4.27 o 
  10   0   8      311.46      303.43      9.02 o 
  12   0   8       13.24       14.45      2.92 o 
  14   0   8       37.81       33.17      3.64 o 
  16   0   8       60.35       65.38      6.61 o 
   1   1   8       37.93       32.24      1.25 o 
   2   1   8      512.41      511.84      5.49 o 
   3   1   8       40.00       43.25      1.94 o 
   4   1   8       73.80       66.04      2.34 o 
   5   1   8       45.38       38.60      1.78 o 
   6   1   8      197.35      190.47      4.10 o 
   7   1   8       33.01       31.96      1.93 o 
   8   1   8      189.06      190.54      4.12 o 
   9   1   8       91.71       92.79      3.25 o 
  10   1   8       56.46       65.30      4.72 o 
  11   1   8       66.20       67.26      4.14 o 
  12   1   8        2.42        2.37      1.81 o 
  13   1   8       28.64       30.97      2.65 o 
  14   1   8        0.70        1.46      2.25 o 
  15   1   8        2.91        5.57      2.63 o 
  16   1   8       28.59       31.86      3.24 o 
   0   2   8      564.24      554.57      8.69 o 
   1   2   8      262.60      256.55      3.42 o 
   2   2   8        8.82        6.02      0.94 o 
   3   2   8      228.24      212.00      3.62 o 
   4   2   8      584.01      567.07      7.54 o 
   5   2   8       78.62       76.28      2.83 o 
   6   2   8      101.10       87.96      3.09 o 
   7   2   8       63.13       55.51      3.13 o 
   8   2   8      134.55      145.84      3.79 o 
   9   2   8      106.24      108.28      3.58 o 
  10   2   8       24.72       29.10      2.28 o 
  11   2   8        8.57        7.17      1.96 o 
  12   2   8      211.84      205.21      4.99 o 
  13   2   8       33.11       34.94      2.80 o 
  14   2   8       40.38       42.65      3.19 o 
  15   2   8       13.20       15.86      2.42 o 
  16   2   8       27.08       28.77      2.71 o 
   1   3   8      394.75      371.80      5.46 o 
   2   3   8      240.48      224.63      4.04 o 
   3   3   8      489.78      467.73      7.25 o 
   4   3   8       70.01       66.86      2.66 o 
   5   3   8      195.59      196.23      3.99 o 
   6   3   8      248.28      258.30      4.63 o 
   7   3   8      314.63      290.42      4.95 o 
   8   3   8       88.09       92.94      3.51 o 
   9   3   8       93.16       96.41      3.62 o 
  10   3   8      147.20      152.93      4.48 o 
  11   3   8        4.60        6.91      2.07 o 
  12   3   8       12.51       18.09      2.30 o 
  13   3   8      163.17      167.95      5.20 o 
  14   3   8       89.45       99.57      4.52 o 
  15   3   8       12.12       15.65      2.57 o 
   0   4   8      393.04      362.04      8.42 o 
   1   4   8      308.89      290.44      4.70 o 
   2   4   8       79.50       78.01      4.47 o 
   3   4   8      942.96      916.92     12.67 o 
   4   4   8      166.12      175.70      5.20 o 
   5   4   8      332.99      347.66      6.22 o 
   6   4   8      217.50      219.99      5.37 o 
   7   4   8      485.95      468.66      6.87 o 
   8   4   8       90.84       98.34      3.48 o 
   9   4   8      119.51      125.52      5.25 o 
  10   4   8       27.78       28.30      2.34 o 
  11   4   8       98.06      107.36      4.17 o 
  12   4   8       12.03       13.31      2.39 o 
  13   4   8        6.03        7.53      2.48 o 
  14   4   8       29.22       38.14      2.99 o 
  15   4   8      129.09      145.79      4.95 o 
   1   5   8      393.52      393.24      7.33 o 
   2   5   8       54.33       49.30      3.26 o 
   3   5   8      166.33      167.56      4.29 o 
   4   5   8       30.65       31.77      2.62 o 
   5   5   8      118.13      123.27      4.10 o 
   6   5   8        3.80        4.49      2.12 o 
   7   5   8        4.73        9.31      2.51 o 
   8   5   8       98.15      102.90      4.69 o 
   9   5   8      283.00      301.50      7.97 o 
  10   5   8       19.60       28.47      3.90 o 
  11   5   8        7.62       14.95      3.12 o 
  12   5   8        0.25        5.87      2.75 o 
  13   5   8       78.66       89.66      7.45 o 
  14   5   8        8.09       13.13      3.12 o 
   0   6   8       59.45       58.15      7.87 o 
   1   6   8       79.24       85.58      5.72 o 
   2   6   8       11.23       12.60      1.63 o 
   3   6   8       77.45       83.04      4.80 o 
   4   6   8        0.92        0.95      2.02 o 
   5   6   8        1.57        4.81      2.22 o 
   6   6   8        4.79        3.51      2.35 o 
   7   6   8      191.53      204.02      5.77 o 
   8   6   8        3.26        6.99      2.69 o 
   9   6   8       16.36       20.16      2.97 o 
  10   6   8       14.42       21.85      3.38 o 
  11   6   8       19.23       30.22      3.73 o 
  12   6   8       20.53       30.27      4.02 o 
  13   6   8        4.17       12.05      4.15 o 
   1   7   8      119.91      115.37      8.94 o 
   2   7   8       17.69       20.28      2.33 o 
   3   7   8       81.93       86.34      4.63 o 
   4   7   8       21.87       30.48      2.71 o 
   5   7   8       78.64       77.60      4.20 o 
   6   7   8       13.18       19.26      2.71 o 
   7   7   8       29.80       39.18      2.97 o 
   8   7   8        7.09        9.48      3.06 o 
   9   7   8      101.26      124.19      5.40 o 
  10   7   8        4.77        7.85      3.44 o 
  11   7   8       41.72       58.79      4.57 o 
   0   8   8      274.37      291.97     13.82 o 
   1   8   8        5.28        6.68      3.28 o 
   2   8   8      128.03      110.07      5.40 o 
   3   8   8       52.18       66.46      4.04 o 
   4   8   8       43.09       59.28      5.16 o 
   5   8   8       29.74       34.59      5.19 o 
   6   8   8       11.28       12.04      2.90 o 
   7   8   8       34.49       45.58      3.31 o 
   8   8   8       63.50       78.14      5.62 o 
   9   8   8       26.44       42.61      3.83 o 
   1   9   8        3.82        9.13      3.00 o 
   2   9   8       26.26       33.32      4.67 o 
   3   9   8       33.73       38.48      3.84 o 
   4   9   8       59.80       68.91      4.71 o 
   5   9   8       81.25       97.94      5.79 o 
   6   9   8       39.45       62.95      4.18 o 
   2   0   9      351.51      333.32      7.49 o 
   4   0   9      106.54       94.81      3.42 o 
   6   0   9       78.06       58.22      7.13 o 
  10   0   9      870.29      875.35     19.94 o 
  12   0   9      165.53      157.01      7.23 o 
  14   0   9      115.95      124.56      7.12 o 
   0   1   9      342.84      334.96      5.47 o 
   1   1   9       65.94       59.12      1.82 o 
   2   1   9       60.92       51.00      1.89 o 
   3   1   9       79.73       78.37      2.31 o 
   4   1   9      267.01      256.88      4.31 o 
   5   1   9      231.88      232.49      5.34 o 
   6   1   9      117.91      102.73      3.33 o 
   7   1   9      217.04      203.00      4.75 o 
   8   1   9      471.88      476.59      8.11 o 
   9   1   9        6.21        7.53      1.86 o 
  10   1   9      142.15      139.45      4.77 o 
  11   1   9       83.41       82.98      4.07 o 
  12   1   9       58.34       67.72      4.07 o 
  13   1   9        5.23        5.43      2.54 o 
  14   1   9        3.15        6.84      2.87 o 
  15   1   9       23.66       28.79      3.26 o 
   1   2   9      343.71      317.79      4.63 o 
   2   2   9      145.03      134.24      2.80 o 
   3   2   9       88.19       73.47      2.61 o 
   4   2   9       50.76       52.67      2.63 o 
   5   2   9      198.66      182.52      3.88 o 
   6   2   9      100.14       95.14      3.25 o 
   7   2   9       30.03       35.39      2.22 o 
   8   2   9       54.22       54.65      4.99 o 
   9   2   9      348.98      334.58      6.98 o 
  10   2   9       45.88       52.57      4.41 o 
  11   2   9        6.18        8.74      2.07 o 
  12   2   9        1.49        3.32      2.07 o 
  13   2   9        1.99        1.95      2.17 o 
  14   2   9       67.08       69.53      5.85 o 
   0   3   9      130.66      125.98      5.05 o 
   1   3   9       80.20       72.02      2.97 o 
   2   3   9       37.61       40.24      2.43 o 
   3   3   9      127.67      118.45      3.70 o 
   4   3   9      220.99      212.05      4.27 o 
   5   3   9       58.28       64.82      3.09 o 
   6   3   9       37.12       32.98      2.11 o 
   7   3   9      141.82      135.69      4.00 o 
   8   3   9        5.65        8.96      2.10 o 
   9   3   9       16.41       14.29      2.65 o 
  10   3   9       36.12       38.31      2.53 o 
  11   3   9       20.08       22.68      2.46 o 
  12   3   9       67.72       76.02      5.21 o 
  13   3   9       13.77       17.19      2.58 o 
  14   3   9       39.35       51.83      3.98 o 
   1   4   9        6.36        5.99      1.45 o 
   2   4   9       99.23       87.91      6.40 o 
   3   4   9       18.53       23.31      2.01 o 
   4   4   9       76.58       68.04      3.46 o 
   5   4   9      211.19      210.49      4.84 o 
   6   4   9        1.84        2.96      2.38 o 
   7   4   9       51.08       57.74      4.00 o 
   8   4   9       42.71       39.44      2.39 o 
   9   4   9       14.63       16.02      2.73 o 
  10   4   9       22.06       25.38      2.49 o 
  11   4   9       33.41       42.74      2.83 o 
  12   4   9       77.12       82.30      4.66 o 
  13   4   9       40.69       49.33      4.88 o 
   0   5   9       76.32       69.30      8.60 o 
   1   5   9       25.89       32.79      2.60 o 
   2   5   9       27.51       32.25      2.59 o 
   3   5   9      143.47      127.04      6.46 o 
   4   5   9       44.02       43.17      2.68 o 
   5   5   9       60.53       68.25      3.60 o 
   6   5   9       12.45       16.78      3.64 o 
   7   5   9       62.39       73.25      6.59 o 
   8   5   9       17.14       19.09      2.83 o 
   9   5   9       19.17       25.88      3.39 o 
  10   5   9       27.02       34.86      3.48 o 
  11   5   9       91.13      104.59      5.77 o 
  12   5   9       11.30       19.76      3.56 o 
   1   6   9      123.16      128.44      5.74 o 
   2   6   9       75.20       80.18      4.42 o 
   3   6   9       65.43       75.59      4.95 o 
   4   6   9        8.04       12.92      2.23 o 
   5   6   9      145.94      148.69      4.68 o 
   6   6   9       42.05       46.70      3.91 o 
   7   6   9       24.50       30.60      3.37 o 
   8   6   9        1.11        3.13      2.77 o 
   9   6   9       46.79       59.40      4.34 o 
  10   6   9        1.34        3.75      3.25 o 
  11   6   9       15.74       22.32      3.60 o 
   0   7   9      113.65      104.95      9.64 o 
   1   7   9      157.33      142.39     11.21 o 
   2   7   9      111.61      117.86      9.37 o 
   3   7   9      106.65      131.47      7.67 o 
   4   7   9       21.64       32.10      5.05 o 
   5   7   9       60.12       63.17      3.79 o 
   6   7   9       15.27       20.36      3.01 o 
   7   7   9       18.41       23.22      3.32 o 
   8   7   9        8.03        8.44      3.23 o 
   9   7   9        8.10       13.46      4.09 o 
   1   8   9       31.80       50.84      5.24 o 
   2   8   9      234.94      276.30      9.41 o 
   3   8   9       27.29       32.35      3.69 o 
   4   8   9       22.59       21.22      2.84 o 
   5   8   9       10.71       14.24      4.40 o 
   6   8   9        6.23       11.10      3.47 o 
   7   8   9       16.00       23.24      6.27 o 
   0   9   9       54.78       78.45      7.70 o 
   0   0  10        4.26        0.62      2.00 o 
   2   0  10       65.81       58.54      2.81 o 
   4   0  10      598.72      582.40     13.86 o 
   6   0  10       50.29       42.97      4.35 o 
   8   0  10       44.56       53.78      5.01 o 
  10   0  10      102.19      116.49      6.75 o 
  12   0  10       13.59       11.03      4.07 o 
   1   1  10       36.17       33.34      1.75 o 
   2   1  10      226.64      214.99      4.00 o 
   3   1  10      128.48      116.17      3.22 o 
   4   1  10       98.51       97.28      3.13 o 
   5   1  10       19.53       15.91      1.88 o 
   6   1  10      220.32      217.49      5.05 o 
   7   1  10      186.63      178.96      7.20 o 
   8   1  10        8.35        9.67      1.87 o 
   9   1  10        4.81        3.02      1.96 o 
  10   1  10       22.70       26.82      2.85 o 
  11   1  10       15.30       15.09      2.72 o 
  12   1  10        3.25        5.90      2.64 o 
  13   1  10       12.09       15.78      3.93 o 
   0   2  10      459.85      464.20     10.61 o 
   1   2  10      144.58      147.21      6.07 o 
   2   2  10       17.48       14.70      1.86 o 
   3   2  10      125.94      115.05      3.33 o 
   4   2  10      258.33      253.30      4.62 o 
   5   2  10      216.86      216.01      4.30 o 
   6   2  10      190.78      186.80      4.36 o 
   7   2  10       31.46       32.20      2.29 o 
   8   2  10      112.91      120.74      4.56 o 
   9   2  10        6.10        8.29      2.48 o 
  10   2  10       27.67       27.37      4.22 o 
  11   2  10        7.64        9.67      2.30 o 
  12   2  10       39.38       47.86      3.62 o 
  13   2  10       14.68       16.26      2.88 o 
   1   3  10      154.44      147.03      4.78 o 
   2   3  10      101.35      100.00      4.27 o 
   3   3  10      283.28      276.78      6.11 o 
   4   3  10       64.10       61.75      3.56 o 
   5   3  10       12.62       14.47      2.15 o 
   6   3  10       59.01       69.35      4.79 o 
   7   3  10       48.24       53.48      2.90 o 
   8   3  10       27.75       25.71      2.47 o 
   9   3  10       31.20       26.83      2.86 o 
  10   3  10       66.00       82.61      4.99 o 
  11   3  10       54.81       59.11      3.81 o 
  12   3  10        3.11        4.48      2.77 o 
   0   4  10       34.34       27.36      6.27 o 
   1   4  10       36.86       42.82      2.99 o 
   2   4  10       65.81       65.36      4.61 o 
   3   4  10       60.51       62.57      4.02 o 
   4   4  10        4.20        6.20      2.10 o 
   5   4  10       51.95       53.28      3.40 o 
   6   4  10        9.12       11.91      2.59 o 
   7   4  10       25.82       24.23      2.82 o 
   8   4  10      110.93      119.30      5.72 o 
   9   4  10       45.40       54.61      4.56 o 
  10   4  10       39.46       42.17      3.07 o 
  11   4  10      114.94      135.37      4.85 o 
   1   5  10       96.44       95.45      5.30 o 
   2   5  10       41.64       44.81      3.14 o 
   3   5  10       73.86       72.58      4.91 o 
   4   5  10        6.51        8.78      2.80 o 
   5   5  10        2.02        2.62      2.24 o 
   6   5  10       32.00       38.47      3.26 o 
   7   5  10       19.74       33.11      3.10 o 
   8   5  10       47.48       53.41      4.71 o 
   9   5  10      125.50      148.34     11.51 o 
  10   5  10        3.70       15.08      3.39 o 
   0   6  10       56.18       68.22     16.97 o 
   1   6  10       41.78       49.63      5.36 o 
   2   6  10       18.27       17.20      3.03 o 
   3   6  10       10.96       12.38      2.29 o 
   4   6  10       19.82       26.26      3.25 o 
   5   6  10       15.71       20.19      2.70 o 
   6   6  10       28.59       35.77      3.21 o 
   7   6  10      169.91      186.35      5.92 o 
   8   6  10       18.71       24.87      3.41 o 
   1   7  10       20.46       21.47      4.07 o 
   2   7  10       24.72       28.87      3.93 o 
   3   7  10       15.68       21.15      3.20 o 
   4   7  10       30.54       39.26      3.62 o 
   5   7  10       69.05       83.84      6.31 o 
   6   7  10       25.40       37.19      6.06 o 
   2   0  11       82.91       37.46      3.86 o 
   4   0  11       32.07       28.68      3.30 o 
   6   0  11       41.61       40.11      6.99 o 
   8   0  11       54.82       54.88      5.22 o 
  10   0  11      168.75      173.98      7.89 o 
   0   1  11       76.51       22.09      5.49 o 
   1   1  11       10.84        3.60      1.46 o 
   2   1  11       17.38       10.64      1.65 o 
   3   1  11       35.82       35.00      2.91 o 
   4   1  11        5.86        8.37      1.81 o 
   5   1  11       34.88       28.94      2.42 o 
   6   1  11       30.68       27.52      2.73 o 
   7   1  11       89.69       86.42      3.99 o 
   8   1  11      123.18      122.65      4.81 o 
   9   1  11       82.74       75.33      4.45 o 
  10   1  11       23.23       21.82      2.96 o 
  11   1  11       13.78       14.90      2.92 o 
   1   2  11       63.15       65.51      4.08 o 
   2   2  11        6.43        2.32      1.71 o 
   3   2  11       63.59       60.91      4.04 o 
   4   2  11        1.32        0.00      1.78 o 
   5   2  11        8.39        6.49      1.92 o 
   6   2  11       77.97       79.72      3.90 o 
   7   2  11       14.57       15.76      2.54 o 
   8   2  11      108.24       97.55      4.17 o 
   9   2  11      167.57      162.61      6.35 o 
  10   2  11       73.25       85.31      5.87 o 
   0   3  11       10.66        9.87      5.03 o 
   1   3  11       18.96       20.99      2.38 o 
   2   3  11        1.55        0.00      1.80 o 
   3   3  11        3.94        3.64      2.02 o 
   4   3  11       50.22       46.53      3.17 o 
   5   3  11       18.45       25.40      2.72 o 
   6   3  11       23.12       23.42      2.48 o 
   7   3  11       62.33       59.10      3.57 o 
   8   3  11       15.43       15.75      3.01 o 
   9   3  11       39.35       40.13      2.78 o 
   1   4  11        4.04        6.02      5.12 o 
   2   4  11       31.47       35.13      3.38 o 
   3   4  11       13.71       18.30      2.84 o 
   4   4  11        5.33        0.00      2.50 o 
   5   4  11       48.17       45.26      3.70 o 
   6   4  11        4.43        4.29      2.62 o 
   7   4  11       43.34       50.37      3.75 o 
   8   4  11        4.21        7.78      3.07 o 
   0   5  11       68.15       72.57     12.67 o 
   1   5  11        0.47        0.27      2.59 o 
   2   5  11       10.70       11.72      2.89 o 
   3   5  11       54.46       55.75      4.10 o 
   4   5  11       75.77       82.23      4.72 o 
   5   5  11       42.18       49.46      3.93 o 
   6   5  11       21.95       22.09      2.94 o 
   7   5  11       27.37       35.13      3.34 o 
   1   6  11       30.47       35.33      4.51 o 
   2   6  11       49.89       61.48      5.24 o 
   3   6  11      110.45      144.61     10.23 o 
   4   6  11        9.48       12.70      3.41 o 
   0   0  12       58.50       22.45      6.58 o 
   2   0  12       38.92       20.20      4.50 o 
   4   0  12      622.60      609.13     33.26 o 
   6   0  12      202.98      193.79      7.61 o 
   1   1  12        2.92        0.00      2.57 o 
   2   1  12      128.45       79.24      7.00 o 
   3   1  12      158.91      142.47      8.82 o 
   4   1  12       60.94       50.23      5.09 o 
   5   1  12       33.68       30.31      2.81 o 
   6   1  12       11.74       10.30      2.47 o 
   7   1  12       65.96       64.27      4.24 o 
   0   2  12       33.57       37.60      5.29 o 
   1   2  12       23.89       16.41      2.58 o 
   2   2  12       17.41       22.45      5.24 o 
   3   2  12       10.52        8.33      3.20 o 
   4   2  12        0.13        0.00      4.00 o 
   5   2  12       52.70       42.75      5.01 o 
   6   2  12        0.24        0.00      2.10 o 
   7   2  12       20.45       22.10      2.96 o 
   1   3  12       16.58       18.31      3.01 o 
   2   3  12       78.65       76.53      5.96 o 
   3   3  12        7.45        4.80      3.43 o 
   4   3  12        4.93        0.87      2.38 o 
   5   3  12       23.48       29.70      3.46 o 
   6   3  12        4.97        4.53      3.46 o 
   0   4  12       20.17       22.20      5.81 o 
   1   4  12       40.65       41.81      4.59 o 
   2   4  12        9.54        8.63      3.25 o 
   3   4  12       24.97       31.94      3.76 o 
   4   4  12       13.34       11.88      3.35 o 
                                                 
